# Supplementary material for: Disease Risk Assessment Using a Voronoi-Based Network Analysis of Genes and Variants Scores
Source: Front Genet. 2017 Mar 7;8:29. doi: 10.3389/fgene.2017.00029 (PMC5339255; doi:10.3389/fgene.2017.00029)
Supplement: Supplementary file 1 [file Table1.CSV]

rsID	Trait_Name
	'Preferred:Infantile GM1 gangliosidosis', 'Alternate:GM1-GANGLIOSIDOSIS, TYPE I', 'Alternate:GANGLIOSIDOSIS, GENERALIZED GM1, INFANTILE FORM', 'Alternate:GANGLIOSIDOSIS, GENERALIZED GM1, TYPE I', 'Alternate:GLB1 DEFICIENCY', 'Alternate:Gangliosidosis, Generalized GM1, Type 1'
	'Preferred:Ceroid lipofuscinosis neuronal 10', 'Alternate:Ceroid lipofuscinosis neuronal Cathepsin D-deficient', 'Alternate:Neuronal ceroid lipofuscinosis due to Cathepsin D deficiency'
	'Preferred:Simvastatin response', 'Alternate:Radial aplasia-thrombocytopenia syndrome'
12493789	'Preferred:Hypocalciuric hypercalcemia, familial, type 1', 'Alternate:Familial Hypocalciuric Hypercalcemia'
193922545	'Preferred:Congenital adrenal hyperplasia'
6472	'Preferred:Congenital adrenal hyperplasia'
4988496	'Preferred:Idiopathic growth hormone deficiency', 'Alternate:Growth hormone deficiency', 'Alternate:Idiopathic Growth Hormone Deficiency'
4988498	'Preferred:Idiopathic growth hormone deficiency', 'Alternate:Growth hormone deficiency', 'Alternate:Idiopathic Growth Hormone Deficiency'
17175350	'Preferred:Interferon gamma receptor deficiency', 'Alternate:Interferon Gamma Receptor Deficiency'
138281308	'Preferred:Obesity', 'Alternate:OBESITY, SUSCEPTIBILITY TO', 'Alternate:Early Onset Obesity'
193922686	'Preferred:Obesity', 'Alternate:OBESITY, SUSCEPTIBILITY TO', 'Alternate:Early Onset Obesity'
2298771	'Preferred:Generalized epilepsy with febrile seizures plus', 'Alternate:Generalized Epilepsy and Febrile Seizures'
76262710	'Preferred:MEN2A and FMTC'
147674680	'Preferred:Hypoplastic left heart syndrome', 'Alternate:HYPOPLASTIC LEFT HEART SYNDROME 1', 'Preferred:Congenital atresia of aortic valve', 'Preferred:Congenital atresia of mitral valve'
147674680	'Preferred:Atrioventricular septal defect', 'Alternate:ATRIOVENTRICULAR CANAL DEFECT', 'Alternate:AVC DEFECT', 'Alternate:ENDOCARDIAL CUSHION DEFECT', 'Preferred:Pulmonary atresia with ventricular septal defect', 'Preferred:Heterotaxy syndrome', 'Preferred:Single Ventricle Defect'
387907373	'Preferred:Congenital adrenal hypoplasia, X-linked', 'Alternate:ADDISON DISEASE, X-LINKED', 'Alternate:ADRENAL HYPOPLASIA, CONGENITAL, WITH HYPOGONADOTROPIC HYPOGONADISM', 'Alternate:AHC WITH HHG', 'Alternate:AHC WITH ISOLATED GONADOTROPIN DEFICIENCY', 'Alternate:CYTOMEGALIC ADRENOCORTICAL HYPOPLASIA', 'Alternate:X-linked Adrenal Hypoplasia Congenita'
386833444	'Preferred:Congenital secretory diarrhea, chloride type', 'Alternate:Congenital chloride diarrhea', 'Alternate:Diarrhea 1, secretory chloride, congenital', 'Alternate:Chloridorrhea, congenital', 'Alternate:Darrow-Gamble disease', 'Alternate:CHLORIDE DIARRHEA, CONGENITAL, FINNISH TYPE'
386833446	'Preferred:Congenital secretory diarrhea, chloride type', 'Alternate:Congenital chloride diarrhea', 'Alternate:Diarrhea 1, secretory chloride, congenital', 'Alternate:Chloridorrhea, congenital', 'Alternate:Darrow-Gamble disease', 'Alternate:CHLORIDE DIARRHEA, CONGENITAL, FINNISH TYPE'
386833448	'Preferred:Congenital secretory diarrhea, chloride type', 'Alternate:Congenital chloride diarrhea', 'Alternate:Diarrhea 1, secretory chloride, congenital', 'Alternate:Chloridorrhea, congenital', 'Alternate:Darrow-Gamble disease', 'Alternate:CHLORIDE DIARRHEA, CONGENITAL, FINNISH TYPE'
386833449	'Preferred:Congenital secretory diarrhea, chloride type', 'Alternate:Congenital chloride diarrhea', 'Alternate:Diarrhea 1, secretory chloride, congenital', 'Alternate:Chloridorrhea, congenital', 'Alternate:Darrow-Gamble disease', 'Alternate:CHLORIDE DIARRHEA, CONGENITAL, FINNISH TYPE'
386833451	'Preferred:Congenital secretory diarrhea, chloride type', 'Alternate:Congenital chloride diarrhea', 'Alternate:Diarrhea 1, secretory chloride, congenital', 'Alternate:Chloridorrhea, congenital', 'Alternate:Darrow-Gamble disease', 'Alternate:CHLORIDE DIARRHEA, CONGENITAL, FINNISH TYPE'
386833452	'Preferred:Congenital secretory diarrhea, chloride type', 'Alternate:Congenital chloride diarrhea', 'Alternate:Diarrhea 1, secretory chloride, congenital', 'Alternate:Chloridorrhea, congenital', 'Alternate:Darrow-Gamble disease', 'Alternate:CHLORIDE DIARRHEA, CONGENITAL, FINNISH TYPE'
386833453	'Preferred:Congenital secretory diarrhea, chloride type', 'Alternate:Congenital chloride diarrhea', 'Alternate:Diarrhea 1, secretory chloride, congenital', 'Alternate:Chloridorrhea, congenital', 'Alternate:Darrow-Gamble disease', 'Alternate:CHLORIDE DIARRHEA, CONGENITAL, FINNISH TYPE'
386833454	'Preferred:Congenital secretory diarrhea, chloride type', 'Alternate:Congenital chloride diarrhea', 'Alternate:Diarrhea 1, secretory chloride, congenital', 'Alternate:Chloridorrhea, congenital', 'Alternate:Darrow-Gamble disease', 'Alternate:CHLORIDE DIARRHEA, CONGENITAL, FINNISH TYPE'
386833455	'Preferred:Congenital secretory diarrhea, chloride type', 'Alternate:Congenital chloride diarrhea', 'Alternate:Diarrhea 1, secretory chloride, congenital', 'Alternate:Chloridorrhea, congenital', 'Alternate:Darrow-Gamble disease', 'Alternate:CHLORIDE DIARRHEA, CONGENITAL, FINNISH TYPE'
386833457	'Preferred:Congenital secretory diarrhea, chloride type', 'Alternate:Congenital chloride diarrhea', 'Alternate:Diarrhea 1, secretory chloride, congenital', 'Alternate:Chloridorrhea, congenital', 'Alternate:Darrow-Gamble disease', 'Alternate:CHLORIDE DIARRHEA, CONGENITAL, FINNISH TYPE'
386833458	'Preferred:Congenital secretory diarrhea, chloride type', 'Alternate:Congenital chloride diarrhea', 'Alternate:Diarrhea 1, secretory chloride, congenital', 'Alternate:Chloridorrhea, congenital', 'Alternate:Darrow-Gamble disease', 'Alternate:CHLORIDE DIARRHEA, CONGENITAL, FINNISH TYPE'
386833459	'Preferred:Congenital secretory diarrhea, chloride type', 'Alternate:Congenital chloride diarrhea', 'Alternate:Diarrhea 1, secretory chloride, congenital', 'Alternate:Chloridorrhea, congenital', 'Alternate:Darrow-Gamble disease', 'Alternate:CHLORIDE DIARRHEA, CONGENITAL, FINNISH TYPE'
386833462	'Preferred:Congenital secretory diarrhea, chloride type', 'Alternate:Congenital chloride diarrhea', 'Alternate:Diarrhea 1, secretory chloride, congenital', 'Alternate:Chloridorrhea, congenital', 'Alternate:Darrow-Gamble disease', 'Alternate:CHLORIDE DIARRHEA, CONGENITAL, FINNISH TYPE'
386833463	'Preferred:Congenital secretory diarrhea, chloride type', 'Alternate:Congenital chloride diarrhea', 'Alternate:Diarrhea 1, secretory chloride, congenital', 'Alternate:Chloridorrhea, congenital', 'Alternate:Darrow-Gamble disease', 'Alternate:CHLORIDE DIARRHEA, CONGENITAL, FINNISH TYPE'
386833465	'Preferred:Congenital secretory diarrhea, chloride type', 'Alternate:Congenital chloride diarrhea', 'Alternate:Diarrhea 1, secretory chloride, congenital', 'Alternate:Chloridorrhea, congenital', 'Alternate:Darrow-Gamble disease', 'Alternate:CHLORIDE DIARRHEA, CONGENITAL, FINNISH TYPE'
386833467	'Preferred:Congenital secretory diarrhea, chloride type', 'Alternate:Congenital chloride diarrhea', 'Alternate:Diarrhea 1, secretory chloride, congenital', 'Alternate:Chloridorrhea, congenital', 'Alternate:Darrow-Gamble disease', 'Alternate:CHLORIDE DIARRHEA, CONGENITAL, FINNISH TYPE'
386833469	'Preferred:Congenital secretory diarrhea, chloride type', 'Alternate:Congenital chloride diarrhea', 'Alternate:Diarrhea 1, secretory chloride, congenital', 'Alternate:Chloridorrhea, congenital', 'Alternate:Darrow-Gamble disease', 'Alternate:CHLORIDE DIARRHEA, CONGENITAL, FINNISH TYPE'
386833471	'Preferred:Congenital secretory diarrhea, chloride type', 'Alternate:Congenital chloride diarrhea', 'Alternate:Diarrhea 1, secretory chloride, congenital', 'Alternate:Chloridorrhea, congenital', 'Alternate:Darrow-Gamble disease', 'Alternate:CHLORIDE DIARRHEA, CONGENITAL, FINNISH TYPE'
386833473	'Preferred:Congenital secretory diarrhea, chloride type', 'Alternate:Congenital chloride diarrhea', 'Alternate:Diarrhea 1, secretory chloride, congenital', 'Alternate:Chloridorrhea, congenital', 'Alternate:Darrow-Gamble disease', 'Alternate:CHLORIDE DIARRHEA, CONGENITAL, FINNISH TYPE'
386833474	'Preferred:Congenital secretory diarrhea, chloride type', 'Alternate:Congenital chloride diarrhea', 'Alternate:Diarrhea 1, secretory chloride, congenital', 'Alternate:Chloridorrhea, congenital', 'Alternate:Darrow-Gamble disease', 'Alternate:CHLORIDE DIARRHEA, CONGENITAL, FINNISH TYPE'
386833475	'Preferred:Congenital secretory diarrhea, chloride type', 'Alternate:Congenital chloride diarrhea', 'Alternate:Diarrhea 1, secretory chloride, congenital', 'Alternate:Chloridorrhea, congenital', 'Alternate:Darrow-Gamble disease', 'Alternate:CHLORIDE DIARRHEA, CONGENITAL, FINNISH TYPE'
386833477	'Preferred:Congenital secretory diarrhea, chloride type', 'Alternate:Congenital chloride diarrhea', 'Alternate:Diarrhea 1, secretory chloride, congenital', 'Alternate:Chloridorrhea, congenital', 'Alternate:Darrow-Gamble disease', 'Alternate:CHLORIDE DIARRHEA, CONGENITAL, FINNISH TYPE'
386833478	'Preferred:Congenital secretory diarrhea, chloride type', 'Alternate:Congenital chloride diarrhea', 'Alternate:Diarrhea 1, secretory chloride, congenital', 'Alternate:Chloridorrhea, congenital', 'Alternate:Darrow-Gamble disease', 'Alternate:CHLORIDE DIARRHEA, CONGENITAL, FINNISH TYPE'
386833479	'Preferred:Congenital secretory diarrhea, chloride type', 'Alternate:Congenital chloride diarrhea', 'Alternate:Diarrhea 1, secretory chloride, congenital', 'Alternate:Chloridorrhea, congenital', 'Alternate:Darrow-Gamble disease', 'Alternate:CHLORIDE DIARRHEA, CONGENITAL, FINNISH TYPE'
386833480	'Preferred:Congenital secretory diarrhea, chloride type', 'Alternate:Congenital chloride diarrhea', 'Alternate:Diarrhea 1, secretory chloride, congenital', 'Alternate:Chloridorrhea, congenital', 'Alternate:Darrow-Gamble disease', 'Alternate:CHLORIDE DIARRHEA, CONGENITAL, FINNISH TYPE'
386833481	'Preferred:Congenital secretory diarrhea, chloride type', 'Alternate:Congenital chloride diarrhea', 'Alternate:Diarrhea 1, secretory chloride, congenital', 'Alternate:Chloridorrhea, congenital', 'Alternate:Darrow-Gamble disease', 'Alternate:CHLORIDE DIARRHEA, CONGENITAL, FINNISH TYPE'
386833481	'Preferred:Congenital secretory diarrhea, chloride type', 'Alternate:Congenital chloride diarrhea', 'Alternate:Diarrhea 1, secretory chloride, congenital', 'Alternate:Chloridorrhea, congenital', 'Alternate:Darrow-Gamble disease', 'Alternate:CHLORIDE DIARRHEA, CONGENITAL, FINNISH TYPE'
386833482	'Preferred:Congenital secretory diarrhea, chloride type', 'Alternate:Congenital chloride diarrhea', 'Alternate:Diarrhea 1, secretory chloride, congenital', 'Alternate:Chloridorrhea, congenital', 'Alternate:Darrow-Gamble disease', 'Alternate:CHLORIDE DIARRHEA, CONGENITAL, FINNISH TYPE'
386833483	'Preferred:Congenital secretory diarrhea, chloride type', 'Alternate:Congenital chloride diarrhea', 'Alternate:Diarrhea 1, secretory chloride, congenital', 'Alternate:Chloridorrhea, congenital', 'Alternate:Darrow-Gamble disease', 'Alternate:CHLORIDE DIARRHEA, CONGENITAL, FINNISH TYPE'
386833484	'Preferred:Congenital secretory diarrhea, chloride type', 'Alternate:Congenital chloride diarrhea', 'Alternate:Diarrhea 1, secretory chloride, congenital', 'Alternate:Chloridorrhea, congenital', 'Alternate:Darrow-Gamble disease', 'Alternate:CHLORIDE DIARRHEA, CONGENITAL, FINNISH TYPE'
386833485	'Preferred:Congenital secretory diarrhea, chloride type', 'Alternate:Congenital chloride diarrhea', 'Alternate:Diarrhea 1, secretory chloride, congenital', 'Alternate:Chloridorrhea, congenital', 'Alternate:Darrow-Gamble disease', 'Alternate:CHLORIDE DIARRHEA, CONGENITAL, FINNISH TYPE'
386833486	'Preferred:Congenital secretory diarrhea, chloride type', 'Alternate:Congenital chloride diarrhea', 'Alternate:Diarrhea 1, secretory chloride, congenital', 'Alternate:Chloridorrhea, congenital', 'Alternate:Darrow-Gamble disease', 'Alternate:CHLORIDE DIARRHEA, CONGENITAL, FINNISH TYPE'
386833487	'Preferred:Congenital secretory diarrhea, chloride type', 'Alternate:Congenital chloride diarrhea', 'Alternate:Diarrhea 1, secretory chloride, congenital', 'Alternate:Chloridorrhea, congenital', 'Alternate:Darrow-Gamble disease', 'Alternate:CHLORIDE DIARRHEA, CONGENITAL, FINNISH TYPE'
386833488	'Preferred:Congenital secretory diarrhea, chloride type', 'Alternate:Congenital chloride diarrhea', 'Alternate:Diarrhea 1, secretory chloride, congenital', 'Alternate:Chloridorrhea, congenital', 'Alternate:Darrow-Gamble disease', 'Alternate:CHLORIDE DIARRHEA, CONGENITAL, FINNISH TYPE'
386833489	'Preferred:Congenital secretory diarrhea, chloride type', 'Alternate:Congenital chloride diarrhea', 'Alternate:Diarrhea 1, secretory chloride, congenital', 'Alternate:Chloridorrhea, congenital', 'Alternate:Darrow-Gamble disease', 'Alternate:CHLORIDE DIARRHEA, CONGENITAL, FINNISH TYPE'
386833490	'Preferred:Congenital secretory diarrhea, chloride type', 'Alternate:Congenital chloride diarrhea', 'Alternate:Diarrhea 1, secretory chloride, congenital', 'Alternate:Chloridorrhea, congenital', 'Alternate:Darrow-Gamble disease', 'Alternate:CHLORIDE DIARRHEA, CONGENITAL, FINNISH TYPE'
386833626	'Preferred:Ceroid lipofuscinosis neuronal 1', 'Alternate:CEROID LIPOFUSCINOSIS, NEURONAL, 1, VARIABLE AGE AT ONSET', 'Alternate:CLN1 variable age at onset', 'Alternate:Infantile CLN (type of CLN1)', 'Alternate:Classic late infantile CLN (type of CLN1)', 'Alternate:Juvenile CLN (type of CLN1)', 'Alternate:Adult CLN (type of CLN1)', 'Alternate:Neuronal Ceroid-Lipofuscinoses'
386833626	'Preferred:Ceroid lipofuscinosis neuronal 1', 'Alternate:CEROID LIPOFUSCINOSIS, NEURONAL, 1, VARIABLE AGE AT ONSET', 'Alternate:CLN1 variable age at onset', 'Alternate:Infantile CLN (type of CLN1)', 'Alternate:Classic late infantile CLN (type of CLN1)', 'Alternate:Juvenile CLN (type of CLN1)', 'Alternate:Adult CLN (type of CLN1)', 'Alternate:Neuronal Ceroid-Lipofuscinoses'
386834225	'Preferred:Hepatitis c virus, susceptibility to', 'Alternate:HCV, SUSCEPTIBILITY TO'
386834224	'Preferred:Hepatitis c virus, susceptibility to', 'Alternate:HCV, SUSCEPTIBILITY TO'
200221269	'Preferred:Hepatitis c virus, susceptibility to', 'Alternate:HCV, SUSCEPTIBILITY TO'
386834221	'Preferred:Hepatitis c virus, susceptibility to', 'Alternate:HCV, SUSCEPTIBILITY TO'
386834223	'Preferred:Hepatitis c virus, susceptibility to', 'Alternate:HCV, SUSCEPTIBILITY TO'
386834222	'Preferred:Hepatitis c virus, susceptibility to', 'Alternate:HCV, SUSCEPTIBILITY TO'
386833625	'Preferred:Ceroid lipofuscinosis neuronal 1', 'Alternate:CEROID LIPOFUSCINOSIS, NEURONAL, 1, VARIABLE AGE AT ONSET', 'Alternate:CLN1 variable age at onset', 'Alternate:Infantile CLN (type of CLN1)', 'Alternate:Classic late infantile CLN (type of CLN1)', 'Alternate:Juvenile CLN (type of CLN1)', 'Alternate:Adult CLN (type of CLN1)', 'Alternate:Neuronal Ceroid-Lipofuscinoses'
386833627	'Preferred:Ceroid lipofuscinosis neuronal 1', 'Alternate:CEROID LIPOFUSCINOSIS, NEURONAL, 1, VARIABLE AGE AT ONSET', 'Alternate:CLN1 variable age at onset', 'Alternate:Infantile CLN (type of CLN1)', 'Alternate:Classic late infantile CLN (type of CLN1)', 'Alternate:Juvenile CLN (type of CLN1)', 'Alternate:Adult CLN (type of CLN1)', 'Alternate:Neuronal Ceroid-Lipofuscinoses'
386833628	'Preferred:Ceroid lipofuscinosis neuronal 1', 'Alternate:CEROID LIPOFUSCINOSIS, NEURONAL, 1, VARIABLE AGE AT ONSET', 'Alternate:CLN1 variable age at onset', 'Alternate:Infantile CLN (type of CLN1)', 'Alternate:Classic late infantile CLN (type of CLN1)', 'Alternate:Juvenile CLN (type of CLN1)', 'Alternate:Adult CLN (type of CLN1)', 'Alternate:Neuronal Ceroid-Lipofuscinoses'
386833629	'Preferred:Ceroid lipofuscinosis neuronal 1', 'Alternate:CEROID LIPOFUSCINOSIS, NEURONAL, 1, VARIABLE AGE AT ONSET', 'Alternate:CLN1 variable age at onset', 'Alternate:Infantile CLN (type of CLN1)', 'Alternate:Classic late infantile CLN (type of CLN1)', 'Alternate:Juvenile CLN (type of CLN1)', 'Alternate:Adult CLN (type of CLN1)', 'Alternate:Neuronal Ceroid-Lipofuscinoses'
386833630	'Preferred:Ceroid lipofuscinosis neuronal 1', 'Alternate:CEROID LIPOFUSCINOSIS, NEURONAL, 1, VARIABLE AGE AT ONSET', 'Alternate:CLN1 variable age at onset', 'Alternate:Infantile CLN (type of CLN1)', 'Alternate:Classic late infantile CLN (type of CLN1)', 'Alternate:Juvenile CLN (type of CLN1)', 'Alternate:Adult CLN (type of CLN1)', 'Alternate:Neuronal Ceroid-Lipofuscinoses'
386833633	'Preferred:Ceroid lipofuscinosis neuronal 1', 'Alternate:CEROID LIPOFUSCINOSIS, NEURONAL, 1, VARIABLE AGE AT ONSET', 'Alternate:CLN1 variable age at onset', 'Alternate:Infantile CLN (type of CLN1)', 'Alternate:Classic late infantile CLN (type of CLN1)', 'Alternate:Juvenile CLN (type of CLN1)', 'Alternate:Adult CLN (type of CLN1)', 'Alternate:Neuronal Ceroid-Lipofuscinoses'
386833635	'Preferred:Ceroid lipofuscinosis neuronal 1', 'Alternate:CEROID LIPOFUSCINOSIS, NEURONAL, 1, VARIABLE AGE AT ONSET', 'Alternate:CLN1 variable age at onset', 'Alternate:Infantile CLN (type of CLN1)', 'Alternate:Classic late infantile CLN (type of CLN1)', 'Alternate:Juvenile CLN (type of CLN1)', 'Alternate:Adult CLN (type of CLN1)', 'Alternate:Neuronal Ceroid-Lipofuscinoses'
386833636	'Preferred:Ceroid lipofuscinosis neuronal 1', 'Alternate:CEROID LIPOFUSCINOSIS, NEURONAL, 1, VARIABLE AGE AT ONSET', 'Alternate:CLN1 variable age at onset', 'Alternate:Infantile CLN (type of CLN1)', 'Alternate:Classic late infantile CLN (type of CLN1)', 'Alternate:Juvenile CLN (type of CLN1)', 'Alternate:Adult CLN (type of CLN1)', 'Alternate:Neuronal Ceroid-Lipofuscinoses'
386833639	'Preferred:Ceroid lipofuscinosis neuronal 1', 'Alternate:CEROID LIPOFUSCINOSIS, NEURONAL, 1, VARIABLE AGE AT ONSET', 'Alternate:CLN1 variable age at onset', 'Alternate:Infantile CLN (type of CLN1)', 'Alternate:Classic late infantile CLN (type of CLN1)', 'Alternate:Juvenile CLN (type of CLN1)', 'Alternate:Adult CLN (type of CLN1)', 'Alternate:Neuronal Ceroid-Lipofuscinoses'
386833640	'Preferred:Ceroid lipofuscinosis neuronal 1', 'Alternate:CEROID LIPOFUSCINOSIS, NEURONAL, 1, VARIABLE AGE AT ONSET', 'Alternate:CLN1 variable age at onset', 'Alternate:Infantile CLN (type of CLN1)', 'Alternate:Classic late infantile CLN (type of CLN1)', 'Alternate:Juvenile CLN (type of CLN1)', 'Alternate:Adult CLN (type of CLN1)', 'Alternate:Neuronal Ceroid-Lipofuscinoses'
386833641	'Preferred:Ceroid lipofuscinosis neuronal 1', 'Alternate:CEROID LIPOFUSCINOSIS, NEURONAL, 1, VARIABLE AGE AT ONSET', 'Alternate:CLN1 variable age at onset', 'Alternate:Infantile CLN (type of CLN1)', 'Alternate:Classic late infantile CLN (type of CLN1)', 'Alternate:Juvenile CLN (type of CLN1)', 'Alternate:Adult CLN (type of CLN1)', 'Alternate:Neuronal Ceroid-Lipofuscinoses'
386833642	'Preferred:Ceroid lipofuscinosis neuronal 1', 'Alternate:CEROID LIPOFUSCINOSIS, NEURONAL, 1, VARIABLE AGE AT ONSET', 'Alternate:CLN1 variable age at onset', 'Alternate:Infantile CLN (type of CLN1)', 'Alternate:Classic late infantile CLN (type of CLN1)', 'Alternate:Juvenile CLN (type of CLN1)', 'Alternate:Adult CLN (type of CLN1)', 'Alternate:Neuronal Ceroid-Lipofuscinoses'
386833643	'Preferred:Ceroid lipofuscinosis neuronal 1', 'Alternate:CEROID LIPOFUSCINOSIS, NEURONAL, 1, VARIABLE AGE AT ONSET', 'Alternate:CLN1 variable age at onset', 'Alternate:Infantile CLN (type of CLN1)', 'Alternate:Classic late infantile CLN (type of CLN1)', 'Alternate:Juvenile CLN (type of CLN1)', 'Alternate:Adult CLN (type of CLN1)', 'Alternate:Neuronal Ceroid-Lipofuscinoses'
386833644	'Preferred:Ceroid lipofuscinosis neuronal 1', 'Alternate:CEROID LIPOFUSCINOSIS, NEURONAL, 1, VARIABLE AGE AT ONSET', 'Alternate:CLN1 variable age at onset', 'Alternate:Infantile CLN (type of CLN1)', 'Alternate:Classic late infantile CLN (type of CLN1)', 'Alternate:Juvenile CLN (type of CLN1)', 'Alternate:Adult CLN (type of CLN1)', 'Alternate:Neuronal Ceroid-Lipofuscinoses'
386833646	'Preferred:Ceroid lipofuscinosis neuronal 1', 'Alternate:CEROID LIPOFUSCINOSIS, NEURONAL, 1, VARIABLE AGE AT ONSET', 'Alternate:CLN1 variable age at onset', 'Alternate:Infantile CLN (type of CLN1)', 'Alternate:Classic late infantile CLN (type of CLN1)', 'Alternate:Juvenile CLN (type of CLN1)', 'Alternate:Adult CLN (type of CLN1)', 'Alternate:Neuronal Ceroid-Lipofuscinoses'
386833647	'Preferred:Ceroid lipofuscinosis neuronal 1', 'Alternate:CEROID LIPOFUSCINOSIS, NEURONAL, 1, VARIABLE AGE AT ONSET', 'Alternate:CLN1 variable age at onset', 'Alternate:Infantile CLN (type of CLN1)', 'Alternate:Classic late infantile CLN (type of CLN1)', 'Alternate:Juvenile CLN (type of CLN1)', 'Alternate:Adult CLN (type of CLN1)', 'Alternate:Neuronal Ceroid-Lipofuscinoses'
386833648	'Preferred:Ceroid lipofuscinosis neuronal 1', 'Alternate:CEROID LIPOFUSCINOSIS, NEURONAL, 1, VARIABLE AGE AT ONSET', 'Alternate:CLN1 variable age at onset', 'Alternate:Infantile CLN (type of CLN1)', 'Alternate:Classic late infantile CLN (type of CLN1)', 'Alternate:Juvenile CLN (type of CLN1)', 'Alternate:Adult CLN (type of CLN1)', 'Alternate:Neuronal Ceroid-Lipofuscinoses'
386833650	'Preferred:Ceroid lipofuscinosis neuronal 1', 'Alternate:CEROID LIPOFUSCINOSIS, NEURONAL, 1, VARIABLE AGE AT ONSET', 'Alternate:CLN1 variable age at onset', 'Alternate:Infantile CLN (type of CLN1)', 'Alternate:Classic late infantile CLN (type of CLN1)', 'Alternate:Juvenile CLN (type of CLN1)', 'Alternate:Adult CLN (type of CLN1)', 'Alternate:Neuronal Ceroid-Lipofuscinoses'
386833651	'Preferred:Ceroid lipofuscinosis neuronal 1', 'Alternate:CEROID LIPOFUSCINOSIS, NEURONAL, 1, VARIABLE AGE AT ONSET', 'Alternate:CLN1 variable age at onset', 'Alternate:Infantile CLN (type of CLN1)', 'Alternate:Classic late infantile CLN (type of CLN1)', 'Alternate:Juvenile CLN (type of CLN1)', 'Alternate:Adult CLN (type of CLN1)', 'Alternate:Neuronal Ceroid-Lipofuscinoses'
386833652	'Preferred:Ceroid lipofuscinosis neuronal 1', 'Alternate:CEROID LIPOFUSCINOSIS, NEURONAL, 1, VARIABLE AGE AT ONSET', 'Alternate:CLN1 variable age at onset', 'Alternate:Infantile CLN (type of CLN1)', 'Alternate:Classic late infantile CLN (type of CLN1)', 'Alternate:Juvenile CLN (type of CLN1)', 'Alternate:Adult CLN (type of CLN1)', 'Alternate:Neuronal Ceroid-Lipofuscinoses'
148412181	'Preferred:Ceroid lipofuscinosis neuronal 1', 'Alternate:CEROID LIPOFUSCINOSIS, NEURONAL, 1, VARIABLE AGE AT ONSET', 'Alternate:CLN1 variable age at onset', 'Alternate:Infantile CLN (type of CLN1)', 'Alternate:Classic late infantile CLN (type of CLN1)', 'Alternate:Juvenile CLN (type of CLN1)', 'Alternate:Adult CLN (type of CLN1)', 'Alternate:Neuronal Ceroid-Lipofuscinoses'
386833654	'Preferred:Ceroid lipofuscinosis neuronal 1', 'Alternate:CEROID LIPOFUSCINOSIS, NEURONAL, 1, VARIABLE AGE AT ONSET', 'Alternate:CLN1 variable age at onset', 'Alternate:Infantile CLN (type of CLN1)', 'Alternate:Classic late infantile CLN (type of CLN1)', 'Alternate:Juvenile CLN (type of CLN1)', 'Alternate:Adult CLN (type of CLN1)', 'Alternate:Neuronal Ceroid-Lipofuscinoses'
386833655	'Preferred:Ceroid lipofuscinosis neuronal 1', 'Alternate:CEROID LIPOFUSCINOSIS, NEURONAL, 1, VARIABLE AGE AT ONSET', 'Alternate:CLN1 variable age at onset', 'Alternate:Infantile CLN (type of CLN1)', 'Alternate:Classic late infantile CLN (type of CLN1)', 'Alternate:Juvenile CLN (type of CLN1)', 'Alternate:Adult CLN (type of CLN1)', 'Alternate:Neuronal Ceroid-Lipofuscinoses'
386833656	'Preferred:Ceroid lipofuscinosis neuronal 1', 'Alternate:CEROID LIPOFUSCINOSIS, NEURONAL, 1, VARIABLE AGE AT ONSET', 'Alternate:CLN1 variable age at onset', 'Alternate:Infantile CLN (type of CLN1)', 'Alternate:Classic late infantile CLN (type of CLN1)', 'Alternate:Juvenile CLN (type of CLN1)', 'Alternate:Adult CLN (type of CLN1)', 'Alternate:Neuronal Ceroid-Lipofuscinoses'
386833657	'Preferred:Ceroid lipofuscinosis neuronal 1', 'Alternate:CEROID LIPOFUSCINOSIS, NEURONAL, 1, VARIABLE AGE AT ONSET', 'Alternate:CLN1 variable age at onset', 'Alternate:Infantile CLN (type of CLN1)', 'Alternate:Classic late infantile CLN (type of CLN1)', 'Alternate:Juvenile CLN (type of CLN1)', 'Alternate:Adult CLN (type of CLN1)', 'Alternate:Neuronal Ceroid-Lipofuscinoses'
386833658	'Preferred:Ceroid lipofuscinosis neuronal 1', 'Alternate:CEROID LIPOFUSCINOSIS, NEURONAL, 1, VARIABLE AGE AT ONSET', 'Alternate:CLN1 variable age at onset', 'Alternate:Infantile CLN (type of CLN1)', 'Alternate:Classic late infantile CLN (type of CLN1)', 'Alternate:Juvenile CLN (type of CLN1)', 'Alternate:Adult CLN (type of CLN1)', 'Alternate:Neuronal Ceroid-Lipofuscinoses'
386833659	'Preferred:Ceroid lipofuscinosis neuronal 1', 'Alternate:CEROID LIPOFUSCINOSIS, NEURONAL, 1, VARIABLE AGE AT ONSET', 'Alternate:CLN1 variable age at onset', 'Alternate:Infantile CLN (type of CLN1)', 'Alternate:Classic late infantile CLN (type of CLN1)', 'Alternate:Juvenile CLN (type of CLN1)', 'Alternate:Adult CLN (type of CLN1)', 'Alternate:Neuronal Ceroid-Lipofuscinoses'
386833660	'Preferred:Ceroid lipofuscinosis neuronal 1', 'Alternate:CEROID LIPOFUSCINOSIS, NEURONAL, 1, VARIABLE AGE AT ONSET', 'Alternate:CLN1 variable age at onset', 'Alternate:Infantile CLN (type of CLN1)', 'Alternate:Classic late infantile CLN (type of CLN1)', 'Alternate:Juvenile CLN (type of CLN1)', 'Alternate:Adult CLN (type of CLN1)', 'Alternate:Neuronal Ceroid-Lipofuscinoses'
386833661	'Preferred:Ceroid lipofuscinosis neuronal 1', 'Alternate:CEROID LIPOFUSCINOSIS, NEURONAL, 1, VARIABLE AGE AT ONSET', 'Alternate:CLN1 variable age at onset', 'Alternate:Infantile CLN (type of CLN1)', 'Alternate:Classic late infantile CLN (type of CLN1)', 'Alternate:Juvenile CLN (type of CLN1)', 'Alternate:Adult CLN (type of CLN1)', 'Alternate:Neuronal Ceroid-Lipofuscinoses'
386833662	'Preferred:Ceroid lipofuscinosis neuronal 1', 'Alternate:CEROID LIPOFUSCINOSIS, NEURONAL, 1, VARIABLE AGE AT ONSET', 'Alternate:CLN1 variable age at onset', 'Alternate:Infantile CLN (type of CLN1)', 'Alternate:Classic late infantile CLN (type of CLN1)', 'Alternate:Juvenile CLN (type of CLN1)', 'Alternate:Adult CLN (type of CLN1)', 'Alternate:Neuronal Ceroid-Lipofuscinoses'
386833663	'Preferred:Ceroid lipofuscinosis neuronal 1', 'Alternate:CEROID LIPOFUSCINOSIS, NEURONAL, 1, VARIABLE AGE AT ONSET', 'Alternate:CLN1 variable age at onset', 'Alternate:Infantile CLN (type of CLN1)', 'Alternate:Classic late infantile CLN (type of CLN1)', 'Alternate:Juvenile CLN (type of CLN1)', 'Alternate:Adult CLN (type of CLN1)', 'Alternate:Neuronal Ceroid-Lipofuscinoses'
386833664	'Preferred:Ceroid lipofuscinosis neuronal 1', 'Alternate:CEROID LIPOFUSCINOSIS, NEURONAL, 1, VARIABLE AGE AT ONSET', 'Alternate:CLN1 variable age at onset', 'Alternate:Infantile CLN (type of CLN1)', 'Alternate:Classic late infantile CLN (type of CLN1)', 'Alternate:Juvenile CLN (type of CLN1)', 'Alternate:Adult CLN (type of CLN1)', 'Alternate:Neuronal Ceroid-Lipofuscinoses'
386833665	'Preferred:Ceroid lipofuscinosis neuronal 1', 'Alternate:CEROID LIPOFUSCINOSIS, NEURONAL, 1, VARIABLE AGE AT ONSET', 'Alternate:CLN1 variable age at onset', 'Alternate:Infantile CLN (type of CLN1)', 'Alternate:Classic late infantile CLN (type of CLN1)', 'Alternate:Juvenile CLN (type of CLN1)', 'Alternate:Adult CLN (type of CLN1)', 'Alternate:Neuronal Ceroid-Lipofuscinoses'
386833666	'Preferred:Ceroid lipofuscinosis neuronal 1', 'Alternate:CEROID LIPOFUSCINOSIS, NEURONAL, 1, VARIABLE AGE AT ONSET', 'Alternate:CLN1 variable age at onset', 'Alternate:Infantile CLN (type of CLN1)', 'Alternate:Classic late infantile CLN (type of CLN1)', 'Alternate:Juvenile CLN (type of CLN1)', 'Alternate:Adult CLN (type of CLN1)', 'Alternate:Neuronal Ceroid-Lipofuscinoses'
386833668	'Preferred:Ceroid lipofuscinosis neuronal 1', 'Alternate:CEROID LIPOFUSCINOSIS, NEURONAL, 1, VARIABLE AGE AT ONSET', 'Alternate:CLN1 variable age at onset', 'Alternate:Infantile CLN (type of CLN1)', 'Alternate:Classic late infantile CLN (type of CLN1)', 'Alternate:Juvenile CLN (type of CLN1)', 'Alternate:Adult CLN (type of CLN1)', 'Alternate:Neuronal Ceroid-Lipofuscinoses'
386833669	'Preferred:Ceroid lipofuscinosis neuronal 1', 'Alternate:CEROID LIPOFUSCINOSIS, NEURONAL, 1, VARIABLE AGE AT ONSET', 'Alternate:CLN1 variable age at onset', 'Alternate:Infantile CLN (type of CLN1)', 'Alternate:Classic late infantile CLN (type of CLN1)', 'Alternate:Juvenile CLN (type of CLN1)', 'Alternate:Adult CLN (type of CLN1)', 'Alternate:Neuronal Ceroid-Lipofuscinoses'
386833670	'Preferred:Ceroid lipofuscinosis neuronal 1', 'Alternate:CEROID LIPOFUSCINOSIS, NEURONAL, 1, VARIABLE AGE AT ONSET', 'Alternate:CLN1 variable age at onset', 'Alternate:Infantile CLN (type of CLN1)', 'Alternate:Classic late infantile CLN (type of CLN1)', 'Alternate:Juvenile CLN (type of CLN1)', 'Alternate:Adult CLN (type of CLN1)', 'Alternate:Neuronal Ceroid-Lipofuscinoses'
386833671	'Preferred:Ceroid lipofuscinosis neuronal 1', 'Alternate:CEROID LIPOFUSCINOSIS, NEURONAL, 1, VARIABLE AGE AT ONSET', 'Alternate:CLN1 variable age at onset', 'Alternate:Infantile CLN (type of CLN1)', 'Alternate:Classic late infantile CLN (type of CLN1)', 'Alternate:Juvenile CLN (type of CLN1)', 'Alternate:Adult CLN (type of CLN1)', 'Alternate:Neuronal Ceroid-Lipofuscinoses'
386833693	'Preferred:Lethal arthrogryposis with anterior horn cell disease'
386833833	'Preferred:Congenital lactase deficiency', 'Alternate:ALACTASIA, CONGENITAL', 'Alternate:DISACCHARIDE INTOLERANCE II'
386833834	'Preferred:Congenital lactase deficiency', 'Alternate:ALACTASIA, CONGENITAL', 'Alternate:DISACCHARIDE INTOLERANCE II'
386833835	'Preferred:Congenital lactase deficiency', 'Alternate:ALACTASIA, CONGENITAL', 'Alternate:DISACCHARIDE INTOLERANCE II'
386833837	'Preferred:Congenital lactase deficiency', 'Alternate:ALACTASIA, CONGENITAL', 'Alternate:DISACCHARIDE INTOLERANCE II'
386833861	'Preferred:Finnish congenital nephrotic syndrome', 'Alternate:NEPHROTIC SYNDROME, TYPE 1', 'Alternate:Congenital nephrotic syndrome Finnish type', 'Alternate:Nephrosis 1, congenital, Finnish type', 'Alternate:Congenital nephrotic syndrome 1', 'Alternate:Nephrosis, congenital', 'Alternate:Finnish congenital nephrosis', 'Alternate:NEPHROTIC SYNDROME, CONGENITAL'
386833862	'Preferred:Finnish congenital nephrotic syndrome', 'Alternate:NEPHROTIC SYNDROME, TYPE 1', 'Alternate:Congenital nephrotic syndrome Finnish type', 'Alternate:Nephrosis 1, congenital, Finnish type', 'Alternate:Congenital nephrotic syndrome 1', 'Alternate:Nephrosis, congenital', 'Alternate:Finnish congenital nephrosis', 'Alternate:NEPHROTIC SYNDROME, CONGENITAL'
386833864	'Preferred:Finnish congenital nephrotic syndrome', 'Alternate:NEPHROTIC SYNDROME, TYPE 1', 'Alternate:Congenital nephrotic syndrome Finnish type', 'Alternate:Nephrosis 1, congenital, Finnish type', 'Alternate:Congenital nephrotic syndrome 1', 'Alternate:Nephrosis, congenital', 'Alternate:Finnish congenital nephrosis', 'Alternate:NEPHROTIC SYNDROME, CONGENITAL'
386833865	'Preferred:Finnish congenital nephrotic syndrome', 'Alternate:NEPHROTIC SYNDROME, TYPE 1', 'Alternate:Congenital nephrotic syndrome Finnish type', 'Alternate:Nephrosis 1, congenital, Finnish type', 'Alternate:Congenital nephrotic syndrome 1', 'Alternate:Nephrosis, congenital', 'Alternate:Finnish congenital nephrosis', 'Alternate:NEPHROTIC SYNDROME, CONGENITAL'
200905486	'Preferred:Finnish congenital nephrotic syndrome', 'Alternate:NEPHROTIC SYNDROME, TYPE 1', 'Alternate:Congenital nephrotic syndrome Finnish type', 'Alternate:Nephrosis 1, congenital, Finnish type', 'Alternate:Congenital nephrotic syndrome 1', 'Alternate:Nephrosis, congenital', 'Alternate:Finnish congenital nephrosis', 'Alternate:NEPHROTIC SYNDROME, CONGENITAL'
386833866	'Preferred:Finnish congenital nephrotic syndrome', 'Alternate:NEPHROTIC SYNDROME, TYPE 1', 'Alternate:Congenital nephrotic syndrome Finnish type', 'Alternate:Nephrosis 1, congenital, Finnish type', 'Alternate:Congenital nephrotic syndrome 1', 'Alternate:Nephrosis, congenital', 'Alternate:Finnish congenital nephrosis', 'Alternate:NEPHROTIC SYNDROME, CONGENITAL'
386833867	'Preferred:Finnish congenital nephrotic syndrome', 'Alternate:NEPHROTIC SYNDROME, TYPE 1', 'Alternate:Congenital nephrotic syndrome Finnish type', 'Alternate:Nephrosis 1, congenital, Finnish type', 'Alternate:Congenital nephrotic syndrome 1', 'Alternate:Nephrosis, congenital', 'Alternate:Finnish congenital nephrosis', 'Alternate:NEPHROTIC SYNDROME, CONGENITAL'
386833868	'Preferred:Finnish congenital nephrotic syndrome', 'Alternate:NEPHROTIC SYNDROME, TYPE 1', 'Alternate:Congenital nephrotic syndrome Finnish type', 'Alternate:Nephrosis 1, congenital, Finnish type', 'Alternate:Congenital nephrotic syndrome 1', 'Alternate:Nephrosis, congenital', 'Alternate:Finnish congenital nephrosis', 'Alternate:NEPHROTIC SYNDROME, CONGENITAL'
386833869	'Preferred:Finnish congenital nephrotic syndrome', 'Alternate:NEPHROTIC SYNDROME, TYPE 1', 'Alternate:Congenital nephrotic syndrome Finnish type', 'Alternate:Nephrosis 1, congenital, Finnish type', 'Alternate:Congenital nephrotic syndrome 1', 'Alternate:Nephrosis, congenital', 'Alternate:Finnish congenital nephrosis', 'Alternate:NEPHROTIC SYNDROME, CONGENITAL'
386833871	'Preferred:Finnish congenital nephrotic syndrome', 'Alternate:NEPHROTIC SYNDROME, TYPE 1', 'Alternate:Congenital nephrotic syndrome Finnish type', 'Alternate:Nephrosis 1, congenital, Finnish type', 'Alternate:Congenital nephrotic syndrome 1', 'Alternate:Nephrosis, congenital', 'Alternate:Finnish congenital nephrosis', 'Alternate:NEPHROTIC SYNDROME, CONGENITAL'
386833872	'Preferred:Finnish congenital nephrotic syndrome', 'Alternate:NEPHROTIC SYNDROME, TYPE 1', 'Alternate:Congenital nephrotic syndrome Finnish type', 'Alternate:Nephrosis 1, congenital, Finnish type', 'Alternate:Congenital nephrotic syndrome 1', 'Alternate:Nephrosis, congenital', 'Alternate:Finnish congenital nephrosis', 'Alternate:NEPHROTIC SYNDROME, CONGENITAL'
386833874	'Preferred:Finnish congenital nephrotic syndrome', 'Alternate:NEPHROTIC SYNDROME, TYPE 1', 'Alternate:Congenital nephrotic syndrome Finnish type', 'Alternate:Nephrosis 1, congenital, Finnish type', 'Alternate:Congenital nephrotic syndrome 1', 'Alternate:Nephrosis, congenital', 'Alternate:Finnish congenital nephrosis', 'Alternate:NEPHROTIC SYNDROME, CONGENITAL'
142008044	'Preferred:Finnish congenital nephrotic syndrome', 'Alternate:NEPHROTIC SYNDROME, TYPE 1', 'Alternate:Congenital nephrotic syndrome Finnish type', 'Alternate:Nephrosis 1, congenital, Finnish type', 'Alternate:Congenital nephrotic syndrome 1', 'Alternate:Nephrosis, congenital', 'Alternate:Finnish congenital nephrosis', 'Alternate:NEPHROTIC SYNDROME, CONGENITAL'
386833875	'Preferred:Finnish congenital nephrotic syndrome', 'Alternate:NEPHROTIC SYNDROME, TYPE 1', 'Alternate:Congenital nephrotic syndrome Finnish type', 'Alternate:Nephrosis 1, congenital, Finnish type', 'Alternate:Congenital nephrotic syndrome 1', 'Alternate:Nephrosis, congenital', 'Alternate:Finnish congenital nephrosis', 'Alternate:NEPHROTIC SYNDROME, CONGENITAL'
386833876	'Preferred:Finnish congenital nephrotic syndrome', 'Alternate:NEPHROTIC SYNDROME, TYPE 1', 'Alternate:Congenital nephrotic syndrome Finnish type', 'Alternate:Nephrosis 1, congenital, Finnish type', 'Alternate:Congenital nephrotic syndrome 1', 'Alternate:Nephrosis, congenital', 'Alternate:Finnish congenital nephrosis', 'Alternate:NEPHROTIC SYNDROME, CONGENITAL'
386833879	'Preferred:Finnish congenital nephrotic syndrome', 'Alternate:NEPHROTIC SYNDROME, TYPE 1', 'Alternate:Congenital nephrotic syndrome Finnish type', 'Alternate:Nephrosis 1, congenital, Finnish type', 'Alternate:Congenital nephrotic syndrome 1', 'Alternate:Nephrosis, congenital', 'Alternate:Finnish congenital nephrosis', 'Alternate:NEPHROTIC SYNDROME, CONGENITAL'
386833881	'Preferred:Finnish congenital nephrotic syndrome', 'Alternate:NEPHROTIC SYNDROME, TYPE 1', 'Alternate:Congenital nephrotic syndrome Finnish type', 'Alternate:Nephrosis 1, congenital, Finnish type', 'Alternate:Congenital nephrotic syndrome 1', 'Alternate:Nephrosis, congenital', 'Alternate:Finnish congenital nephrosis', 'Alternate:NEPHROTIC SYNDROME, CONGENITAL'
386833883	'Preferred:Finnish congenital nephrotic syndrome', 'Alternate:NEPHROTIC SYNDROME, TYPE 1', 'Alternate:Congenital nephrotic syndrome Finnish type', 'Alternate:Nephrosis 1, congenital, Finnish type', 'Alternate:Congenital nephrotic syndrome 1', 'Alternate:Nephrosis, congenital', 'Alternate:Finnish congenital nephrosis', 'Alternate:NEPHROTIC SYNDROME, CONGENITAL'
386833884	'Preferred:Finnish congenital nephrotic syndrome', 'Alternate:NEPHROTIC SYNDROME, TYPE 1', 'Alternate:Congenital nephrotic syndrome Finnish type', 'Alternate:Nephrosis 1, congenital, Finnish type', 'Alternate:Congenital nephrotic syndrome 1', 'Alternate:Nephrosis, congenital', 'Alternate:Finnish congenital nephrosis', 'Alternate:NEPHROTIC SYNDROME, CONGENITAL'
386833885	'Preferred:Finnish congenital nephrotic syndrome', 'Alternate:NEPHROTIC SYNDROME, TYPE 1', 'Alternate:Congenital nephrotic syndrome Finnish type', 'Alternate:Nephrosis 1, congenital, Finnish type', 'Alternate:Congenital nephrotic syndrome 1', 'Alternate:Nephrosis, congenital', 'Alternate:Finnish congenital nephrosis', 'Alternate:NEPHROTIC SYNDROME, CONGENITAL'
386833886	'Preferred:Finnish congenital nephrotic syndrome', 'Alternate:NEPHROTIC SYNDROME, TYPE 1', 'Alternate:Congenital nephrotic syndrome Finnish type', 'Alternate:Nephrosis 1, congenital, Finnish type', 'Alternate:Congenital nephrotic syndrome 1', 'Alternate:Nephrosis, congenital', 'Alternate:Finnish congenital nephrosis', 'Alternate:NEPHROTIC SYNDROME, CONGENITAL'
386833888	'Preferred:Finnish congenital nephrotic syndrome', 'Alternate:NEPHROTIC SYNDROME, TYPE 1', 'Alternate:Congenital nephrotic syndrome Finnish type', 'Alternate:Nephrosis 1, congenital, Finnish type', 'Alternate:Congenital nephrotic syndrome 1', 'Alternate:Nephrosis, congenital', 'Alternate:Finnish congenital nephrosis', 'Alternate:NEPHROTIC SYNDROME, CONGENITAL'
386833889	'Preferred:Finnish congenital nephrotic syndrome', 'Alternate:NEPHROTIC SYNDROME, TYPE 1', 'Alternate:Congenital nephrotic syndrome Finnish type', 'Alternate:Nephrosis 1, congenital, Finnish type', 'Alternate:Congenital nephrotic syndrome 1', 'Alternate:Nephrosis, congenital', 'Alternate:Finnish congenital nephrosis', 'Alternate:NEPHROTIC SYNDROME, CONGENITAL'
386833890	'Preferred:Finnish congenital nephrotic syndrome', 'Alternate:NEPHROTIC SYNDROME, TYPE 1', 'Alternate:Congenital nephrotic syndrome Finnish type', 'Alternate:Nephrosis 1, congenital, Finnish type', 'Alternate:Congenital nephrotic syndrome 1', 'Alternate:Nephrosis, congenital', 'Alternate:Finnish congenital nephrosis', 'Alternate:NEPHROTIC SYNDROME, CONGENITAL'
386833892	'Preferred:Finnish congenital nephrotic syndrome', 'Alternate:NEPHROTIC SYNDROME, TYPE 1', 'Alternate:Congenital nephrotic syndrome Finnish type', 'Alternate:Nephrosis 1, congenital, Finnish type', 'Alternate:Congenital nephrotic syndrome 1', 'Alternate:Nephrosis, congenital', 'Alternate:Finnish congenital nephrosis', 'Alternate:NEPHROTIC SYNDROME, CONGENITAL'
386833893	'Preferred:Finnish congenital nephrotic syndrome', 'Alternate:NEPHROTIC SYNDROME, TYPE 1', 'Alternate:Congenital nephrotic syndrome Finnish type', 'Alternate:Nephrosis 1, congenital, Finnish type', 'Alternate:Congenital nephrotic syndrome 1', 'Alternate:Nephrosis, congenital', 'Alternate:Finnish congenital nephrosis', 'Alternate:NEPHROTIC SYNDROME, CONGENITAL'
386833894	'Preferred:Finnish congenital nephrotic syndrome', 'Alternate:NEPHROTIC SYNDROME, TYPE 1', 'Alternate:Congenital nephrotic syndrome Finnish type', 'Alternate:Nephrosis 1, congenital, Finnish type', 'Alternate:Congenital nephrotic syndrome 1', 'Alternate:Nephrosis, congenital', 'Alternate:Finnish congenital nephrosis', 'Alternate:NEPHROTIC SYNDROME, CONGENITAL'
386833896	'Preferred:Finnish congenital nephrotic syndrome', 'Alternate:NEPHROTIC SYNDROME, TYPE 1', 'Alternate:Congenital nephrotic syndrome Finnish type', 'Alternate:Nephrosis 1, congenital, Finnish type', 'Alternate:Congenital nephrotic syndrome 1', 'Alternate:Nephrosis, congenital', 'Alternate:Finnish congenital nephrosis', 'Alternate:NEPHROTIC SYNDROME, CONGENITAL'
386833897	'Preferred:Finnish congenital nephrotic syndrome', 'Alternate:NEPHROTIC SYNDROME, TYPE 1', 'Alternate:Congenital nephrotic syndrome Finnish type', 'Alternate:Nephrosis 1, congenital, Finnish type', 'Alternate:Congenital nephrotic syndrome 1', 'Alternate:Nephrosis, congenital', 'Alternate:Finnish congenital nephrosis', 'Alternate:NEPHROTIC SYNDROME, CONGENITAL'
386833898	'Preferred:Finnish congenital nephrotic syndrome', 'Alternate:NEPHROTIC SYNDROME, TYPE 1', 'Alternate:Congenital nephrotic syndrome Finnish type', 'Alternate:Nephrosis 1, congenital, Finnish type', 'Alternate:Congenital nephrotic syndrome 1', 'Alternate:Nephrosis, congenital', 'Alternate:Finnish congenital nephrosis', 'Alternate:NEPHROTIC SYNDROME, CONGENITAL'
386833899	'Preferred:Finnish congenital nephrotic syndrome', 'Alternate:NEPHROTIC SYNDROME, TYPE 1', 'Alternate:Congenital nephrotic syndrome Finnish type', 'Alternate:Nephrosis 1, congenital, Finnish type', 'Alternate:Congenital nephrotic syndrome 1', 'Alternate:Nephrosis, congenital', 'Alternate:Finnish congenital nephrosis', 'Alternate:NEPHROTIC SYNDROME, CONGENITAL'
191807913	'Preferred:Finnish congenital nephrotic syndrome', 'Alternate:NEPHROTIC SYNDROME, TYPE 1', 'Alternate:Congenital nephrotic syndrome Finnish type', 'Alternate:Nephrosis 1, congenital, Finnish type', 'Alternate:Congenital nephrotic syndrome 1', 'Alternate:Nephrosis, congenital', 'Alternate:Finnish congenital nephrosis', 'Alternate:NEPHROTIC SYNDROME, CONGENITAL'
386833900	'Preferred:Finnish congenital nephrotic syndrome', 'Alternate:NEPHROTIC SYNDROME, TYPE 1', 'Alternate:Congenital nephrotic syndrome Finnish type', 'Alternate:Nephrosis 1, congenital, Finnish type', 'Alternate:Congenital nephrotic syndrome 1', 'Alternate:Nephrosis, congenital', 'Alternate:Finnish congenital nephrosis', 'Alternate:NEPHROTIC SYNDROME, CONGENITAL'
386833901	'Preferred:Finnish congenital nephrotic syndrome', 'Alternate:NEPHROTIC SYNDROME, TYPE 1', 'Alternate:Congenital nephrotic syndrome Finnish type', 'Alternate:Nephrosis 1, congenital, Finnish type', 'Alternate:Congenital nephrotic syndrome 1', 'Alternate:Nephrosis, congenital', 'Alternate:Finnish congenital nephrosis', 'Alternate:NEPHROTIC SYNDROME, CONGENITAL'
200253809	'Preferred:Finnish congenital nephrotic syndrome', 'Alternate:NEPHROTIC SYNDROME, TYPE 1', 'Alternate:Congenital nephrotic syndrome Finnish type', 'Alternate:Nephrosis 1, congenital, Finnish type', 'Alternate:Congenital nephrotic syndrome 1', 'Alternate:Nephrosis, congenital', 'Alternate:Finnish congenital nephrosis', 'Alternate:NEPHROTIC SYNDROME, CONGENITAL'
386833902	'Preferred:Finnish congenital nephrotic syndrome', 'Alternate:NEPHROTIC SYNDROME, TYPE 1', 'Alternate:Congenital nephrotic syndrome Finnish type', 'Alternate:Nephrosis 1, congenital, Finnish type', 'Alternate:Congenital nephrotic syndrome 1', 'Alternate:Nephrosis, congenital', 'Alternate:Finnish congenital nephrosis', 'Alternate:NEPHROTIC SYNDROME, CONGENITAL'
386833905	'Preferred:Finnish congenital nephrotic syndrome', 'Alternate:NEPHROTIC SYNDROME, TYPE 1', 'Alternate:Congenital nephrotic syndrome Finnish type', 'Alternate:Nephrosis 1, congenital, Finnish type', 'Alternate:Congenital nephrotic syndrome 1', 'Alternate:Nephrosis, congenital', 'Alternate:Finnish congenital nephrosis', 'Alternate:NEPHROTIC SYNDROME, CONGENITAL'
386833907	'Preferred:Finnish congenital nephrotic syndrome', 'Alternate:NEPHROTIC SYNDROME, TYPE 1', 'Alternate:Congenital nephrotic syndrome Finnish type', 'Alternate:Nephrosis 1, congenital, Finnish type', 'Alternate:Congenital nephrotic syndrome 1', 'Alternate:Nephrosis, congenital', 'Alternate:Finnish congenital nephrosis', 'Alternate:NEPHROTIC SYNDROME, CONGENITAL'
386833908	'Preferred:Finnish congenital nephrotic syndrome', 'Alternate:NEPHROTIC SYNDROME, TYPE 1', 'Alternate:Congenital nephrotic syndrome Finnish type', 'Alternate:Nephrosis 1, congenital, Finnish type', 'Alternate:Congenital nephrotic syndrome 1', 'Alternate:Nephrosis, congenital', 'Alternate:Finnish congenital nephrosis', 'Alternate:NEPHROTIC SYNDROME, CONGENITAL'
386833909	'Preferred:Finnish congenital nephrotic syndrome', 'Alternate:NEPHROTIC SYNDROME, TYPE 1', 'Alternate:Congenital nephrotic syndrome Finnish type', 'Alternate:Nephrosis 1, congenital, Finnish type', 'Alternate:Congenital nephrotic syndrome 1', 'Alternate:Nephrosis, congenital', 'Alternate:Finnish congenital nephrosis', 'Alternate:NEPHROTIC SYNDROME, CONGENITAL'
386833910	'Preferred:Finnish congenital nephrotic syndrome', 'Alternate:NEPHROTIC SYNDROME, TYPE 1', 'Alternate:Congenital nephrotic syndrome Finnish type', 'Alternate:Nephrosis 1, congenital, Finnish type', 'Alternate:Congenital nephrotic syndrome 1', 'Alternate:Nephrosis, congenital', 'Alternate:Finnish congenital nephrosis', 'Alternate:NEPHROTIC SYNDROME, CONGENITAL'
386833911	'Preferred:Finnish congenital nephrotic syndrome', 'Alternate:NEPHROTIC SYNDROME, TYPE 1', 'Alternate:Congenital nephrotic syndrome Finnish type', 'Alternate:Nephrosis 1, congenital, Finnish type', 'Alternate:Congenital nephrotic syndrome 1', 'Alternate:Nephrosis, congenital', 'Alternate:Finnish congenital nephrosis', 'Alternate:NEPHROTIC SYNDROME, CONGENITAL'
114203578	'Preferred:Finnish congenital nephrotic syndrome', 'Alternate:NEPHROTIC SYNDROME, TYPE 1', 'Alternate:Congenital nephrotic syndrome Finnish type', 'Alternate:Nephrosis 1, congenital, Finnish type', 'Alternate:Congenital nephrotic syndrome 1', 'Alternate:Nephrosis, congenital', 'Alternate:Finnish congenital nephrosis', 'Alternate:NEPHROTIC SYNDROME, CONGENITAL'
386833913	'Preferred:Finnish congenital nephrotic syndrome', 'Alternate:NEPHROTIC SYNDROME, TYPE 1', 'Alternate:Congenital nephrotic syndrome Finnish type', 'Alternate:Nephrosis 1, congenital, Finnish type', 'Alternate:Congenital nephrotic syndrome 1', 'Alternate:Nephrosis, congenital', 'Alternate:Finnish congenital nephrosis', 'Alternate:NEPHROTIC SYNDROME, CONGENITAL'
386833915	'Preferred:Finnish congenital nephrotic syndrome', 'Alternate:NEPHROTIC SYNDROME, TYPE 1', 'Alternate:Congenital nephrotic syndrome Finnish type', 'Alternate:Nephrosis 1, congenital, Finnish type', 'Alternate:Congenital nephrotic syndrome 1', 'Alternate:Nephrosis, congenital', 'Alternate:Finnish congenital nephrosis', 'Alternate:NEPHROTIC SYNDROME, CONGENITAL'
386833916	'Preferred:Finnish congenital nephrotic syndrome', 'Alternate:NEPHROTIC SYNDROME, TYPE 1', 'Alternate:Congenital nephrotic syndrome Finnish type', 'Alternate:Nephrosis 1, congenital, Finnish type', 'Alternate:Congenital nephrotic syndrome 1', 'Alternate:Nephrosis, congenital', 'Alternate:Finnish congenital nephrosis', 'Alternate:NEPHROTIC SYNDROME, CONGENITAL'
386833917	'Preferred:Finnish congenital nephrotic syndrome', 'Alternate:NEPHROTIC SYNDROME, TYPE 1', 'Alternate:Congenital nephrotic syndrome Finnish type', 'Alternate:Nephrosis 1, congenital, Finnish type', 'Alternate:Congenital nephrotic syndrome 1', 'Alternate:Nephrosis, congenital', 'Alternate:Finnish congenital nephrosis', 'Alternate:NEPHROTIC SYNDROME, CONGENITAL'
386833918	'Preferred:Finnish congenital nephrotic syndrome', 'Alternate:NEPHROTIC SYNDROME, TYPE 1', 'Alternate:Congenital nephrotic syndrome Finnish type', 'Alternate:Nephrosis 1, congenital, Finnish type', 'Alternate:Congenital nephrotic syndrome 1', 'Alternate:Nephrosis, congenital', 'Alternate:Finnish congenital nephrosis', 'Alternate:NEPHROTIC SYNDROME, CONGENITAL'
386833920	'Preferred:Finnish congenital nephrotic syndrome', 'Alternate:NEPHROTIC SYNDROME, TYPE 1', 'Alternate:Congenital nephrotic syndrome Finnish type', 'Alternate:Nephrosis 1, congenital, Finnish type', 'Alternate:Congenital nephrotic syndrome 1', 'Alternate:Nephrosis, congenital', 'Alternate:Finnish congenital nephrosis', 'Alternate:NEPHROTIC SYNDROME, CONGENITAL'
386833923	'Preferred:Finnish congenital nephrotic syndrome', 'Alternate:NEPHROTIC SYNDROME, TYPE 1', 'Alternate:Congenital nephrotic syndrome Finnish type', 'Alternate:Nephrosis 1, congenital, Finnish type', 'Alternate:Congenital nephrotic syndrome 1', 'Alternate:Nephrosis, congenital', 'Alternate:Finnish congenital nephrosis', 'Alternate:NEPHROTIC SYNDROME, CONGENITAL'
386833926	'Preferred:Finnish congenital nephrotic syndrome', 'Alternate:NEPHROTIC SYNDROME, TYPE 1', 'Alternate:Congenital nephrotic syndrome Finnish type', 'Alternate:Nephrosis 1, congenital, Finnish type', 'Alternate:Congenital nephrotic syndrome 1', 'Alternate:Nephrosis, congenital', 'Alternate:Finnish congenital nephrosis', 'Alternate:NEPHROTIC SYNDROME, CONGENITAL'
386833927	'Preferred:Finnish congenital nephrotic syndrome', 'Alternate:NEPHROTIC SYNDROME, TYPE 1', 'Alternate:Congenital nephrotic syndrome Finnish type', 'Alternate:Nephrosis 1, congenital, Finnish type', 'Alternate:Congenital nephrotic syndrome 1', 'Alternate:Nephrosis, congenital', 'Alternate:Finnish congenital nephrosis', 'Alternate:NEPHROTIC SYNDROME, CONGENITAL'
386833929	'Preferred:Finnish congenital nephrotic syndrome', 'Alternate:NEPHROTIC SYNDROME, TYPE 1', 'Alternate:Congenital nephrotic syndrome Finnish type', 'Alternate:Nephrosis 1, congenital, Finnish type', 'Alternate:Congenital nephrotic syndrome 1', 'Alternate:Nephrosis, congenital', 'Alternate:Finnish congenital nephrosis', 'Alternate:NEPHROTIC SYNDROME, CONGENITAL'
386833930	'Preferred:Finnish congenital nephrotic syndrome', 'Alternate:NEPHROTIC SYNDROME, TYPE 1', 'Alternate:Congenital nephrotic syndrome Finnish type', 'Alternate:Nephrosis 1, congenital, Finnish type', 'Alternate:Congenital nephrotic syndrome 1', 'Alternate:Nephrosis, congenital', 'Alternate:Finnish congenital nephrosis', 'Alternate:NEPHROTIC SYNDROME, CONGENITAL'
386833932	'Preferred:Finnish congenital nephrotic syndrome', 'Alternate:NEPHROTIC SYNDROME, TYPE 1', 'Alternate:Congenital nephrotic syndrome Finnish type', 'Alternate:Nephrosis 1, congenital, Finnish type', 'Alternate:Congenital nephrotic syndrome 1', 'Alternate:Nephrosis, congenital', 'Alternate:Finnish congenital nephrosis', 'Alternate:NEPHROTIC SYNDROME, CONGENITAL'
386833933	'Preferred:Finnish congenital nephrotic syndrome', 'Alternate:NEPHROTIC SYNDROME, TYPE 1', 'Alternate:Congenital nephrotic syndrome Finnish type', 'Alternate:Nephrosis 1, congenital, Finnish type', 'Alternate:Congenital nephrotic syndrome 1', 'Alternate:Nephrosis, congenital', 'Alternate:Finnish congenital nephrosis', 'Alternate:NEPHROTIC SYNDROME, CONGENITAL'
386833934	'Preferred:Finnish congenital nephrotic syndrome', 'Alternate:NEPHROTIC SYNDROME, TYPE 1', 'Alternate:Congenital nephrotic syndrome Finnish type', 'Alternate:Nephrosis 1, congenital, Finnish type', 'Alternate:Congenital nephrotic syndrome 1', 'Alternate:Nephrosis, congenital', 'Alternate:Finnish congenital nephrosis', 'Alternate:NEPHROTIC SYNDROME, CONGENITAL'
386833935	'Preferred:Finnish congenital nephrotic syndrome', 'Alternate:NEPHROTIC SYNDROME, TYPE 1', 'Alternate:Congenital nephrotic syndrome Finnish type', 'Alternate:Nephrosis 1, congenital, Finnish type', 'Alternate:Congenital nephrotic syndrome 1', 'Alternate:Nephrosis, congenital', 'Alternate:Finnish congenital nephrosis', 'Alternate:NEPHROTIC SYNDROME, CONGENITAL'
386833938	'Preferred:Finnish congenital nephrotic syndrome', 'Alternate:NEPHROTIC SYNDROME, TYPE 1', 'Alternate:Congenital nephrotic syndrome Finnish type', 'Alternate:Nephrosis 1, congenital, Finnish type', 'Alternate:Congenital nephrotic syndrome 1', 'Alternate:Nephrosis, congenital', 'Alternate:Finnish congenital nephrosis', 'Alternate:NEPHROTIC SYNDROME, CONGENITAL'
143092783	'Preferred:Finnish congenital nephrotic syndrome', 'Alternate:NEPHROTIC SYNDROME, TYPE 1', 'Alternate:Congenital nephrotic syndrome Finnish type', 'Alternate:Nephrosis 1, congenital, Finnish type', 'Alternate:Congenital nephrotic syndrome 1', 'Alternate:Nephrosis, congenital', 'Alternate:Finnish congenital nephrosis', 'Alternate:NEPHROTIC SYNDROME, CONGENITAL'
386833939	'Preferred:Finnish congenital nephrotic syndrome', 'Alternate:NEPHROTIC SYNDROME, TYPE 1', 'Alternate:Congenital nephrotic syndrome Finnish type', 'Alternate:Nephrosis 1, congenital, Finnish type', 'Alternate:Congenital nephrotic syndrome 1', 'Alternate:Nephrosis, congenital', 'Alternate:Finnish congenital nephrosis', 'Alternate:NEPHROTIC SYNDROME, CONGENITAL'
386833940	'Preferred:Finnish congenital nephrotic syndrome', 'Alternate:NEPHROTIC SYNDROME, TYPE 1', 'Alternate:Congenital nephrotic syndrome Finnish type', 'Alternate:Nephrosis 1, congenital, Finnish type', 'Alternate:Congenital nephrotic syndrome 1', 'Alternate:Nephrosis, congenital', 'Alternate:Finnish congenital nephrosis', 'Alternate:NEPHROTIC SYNDROME, CONGENITAL'
386833942	'Preferred:Finnish congenital nephrotic syndrome', 'Alternate:NEPHROTIC SYNDROME, TYPE 1', 'Alternate:Congenital nephrotic syndrome Finnish type', 'Alternate:Nephrosis 1, congenital, Finnish type', 'Alternate:Congenital nephrotic syndrome 1', 'Alternate:Nephrosis, congenital', 'Alternate:Finnish congenital nephrosis', 'Alternate:NEPHROTIC SYNDROME, CONGENITAL'
386833943	'Preferred:Finnish congenital nephrotic syndrome', 'Alternate:NEPHROTIC SYNDROME, TYPE 1', 'Alternate:Congenital nephrotic syndrome Finnish type', 'Alternate:Nephrosis 1, congenital, Finnish type', 'Alternate:Congenital nephrotic syndrome 1', 'Alternate:Nephrosis, congenital', 'Alternate:Finnish congenital nephrosis', 'Alternate:NEPHROTIC SYNDROME, CONGENITAL'
386833944	'Preferred:Finnish congenital nephrotic syndrome', 'Alternate:NEPHROTIC SYNDROME, TYPE 1', 'Alternate:Congenital nephrotic syndrome Finnish type', 'Alternate:Nephrosis 1, congenital, Finnish type', 'Alternate:Congenital nephrotic syndrome 1', 'Alternate:Nephrosis, congenital', 'Alternate:Finnish congenital nephrosis', 'Alternate:NEPHROTIC SYNDROME, CONGENITAL'
386833945	'Preferred:Finnish congenital nephrotic syndrome', 'Alternate:NEPHROTIC SYNDROME, TYPE 1', 'Alternate:Congenital nephrotic syndrome Finnish type', 'Alternate:Nephrosis 1, congenital, Finnish type', 'Alternate:Congenital nephrotic syndrome 1', 'Alternate:Nephrosis, congenital', 'Alternate:Finnish congenital nephrosis', 'Alternate:NEPHROTIC SYNDROME, CONGENITAL'
386833946	'Preferred:Finnish congenital nephrotic syndrome', 'Alternate:NEPHROTIC SYNDROME, TYPE 1', 'Alternate:Congenital nephrotic syndrome Finnish type', 'Alternate:Nephrosis 1, congenital, Finnish type', 'Alternate:Congenital nephrotic syndrome 1', 'Alternate:Nephrosis, congenital', 'Alternate:Finnish congenital nephrosis', 'Alternate:NEPHROTIC SYNDROME, CONGENITAL'
386833948	'Preferred:Finnish congenital nephrotic syndrome', 'Alternate:NEPHROTIC SYNDROME, TYPE 1', 'Alternate:Congenital nephrotic syndrome Finnish type', 'Alternate:Nephrosis 1, congenital, Finnish type', 'Alternate:Congenital nephrotic syndrome 1', 'Alternate:Nephrosis, congenital', 'Alternate:Finnish congenital nephrosis', 'Alternate:NEPHROTIC SYNDROME, CONGENITAL'
386833949	'Preferred:Finnish congenital nephrotic syndrome', 'Alternate:NEPHROTIC SYNDROME, TYPE 1', 'Alternate:Congenital nephrotic syndrome Finnish type', 'Alternate:Nephrosis 1, congenital, Finnish type', 'Alternate:Congenital nephrotic syndrome 1', 'Alternate:Nephrosis, congenital', 'Alternate:Finnish congenital nephrosis', 'Alternate:NEPHROTIC SYNDROME, CONGENITAL'
386833950	'Preferred:Finnish congenital nephrotic syndrome', 'Alternate:NEPHROTIC SYNDROME, TYPE 1', 'Alternate:Congenital nephrotic syndrome Finnish type', 'Alternate:Nephrosis 1, congenital, Finnish type', 'Alternate:Congenital nephrotic syndrome 1', 'Alternate:Nephrosis, congenital', 'Alternate:Finnish congenital nephrosis', 'Alternate:NEPHROTIC SYNDROME, CONGENITAL'
386833951	'Preferred:Finnish congenital nephrotic syndrome', 'Alternate:NEPHROTIC SYNDROME, TYPE 1', 'Alternate:Congenital nephrotic syndrome Finnish type', 'Alternate:Nephrosis 1, congenital, Finnish type', 'Alternate:Congenital nephrotic syndrome 1', 'Alternate:Nephrosis, congenital', 'Alternate:Finnish congenital nephrosis', 'Alternate:NEPHROTIC SYNDROME, CONGENITAL'
386833952	'Preferred:Finnish congenital nephrotic syndrome', 'Alternate:NEPHROTIC SYNDROME, TYPE 1', 'Alternate:Congenital nephrotic syndrome Finnish type', 'Alternate:Nephrosis 1, congenital, Finnish type', 'Alternate:Congenital nephrotic syndrome 1', 'Alternate:Nephrosis, congenital', 'Alternate:Finnish congenital nephrosis', 'Alternate:NEPHROTIC SYNDROME, CONGENITAL'
386833953	'Preferred:Finnish congenital nephrotic syndrome', 'Alternate:NEPHROTIC SYNDROME, TYPE 1', 'Alternate:Congenital nephrotic syndrome Finnish type', 'Alternate:Nephrosis 1, congenital, Finnish type', 'Alternate:Congenital nephrotic syndrome 1', 'Alternate:Nephrosis, congenital', 'Alternate:Finnish congenital nephrosis', 'Alternate:NEPHROTIC SYNDROME, CONGENITAL'
386833955	'Preferred:Finnish congenital nephrotic syndrome', 'Alternate:NEPHROTIC SYNDROME, TYPE 1', 'Alternate:Congenital nephrotic syndrome Finnish type', 'Alternate:Nephrosis 1, congenital, Finnish type', 'Alternate:Congenital nephrotic syndrome 1', 'Alternate:Nephrosis, congenital', 'Alternate:Finnish congenital nephrosis', 'Alternate:NEPHROTIC SYNDROME, CONGENITAL'
386833958	'Preferred:Finnish congenital nephrotic syndrome', 'Alternate:NEPHROTIC SYNDROME, TYPE 1', 'Alternate:Congenital nephrotic syndrome Finnish type', 'Alternate:Nephrosis 1, congenital, Finnish type', 'Alternate:Congenital nephrotic syndrome 1', 'Alternate:Nephrosis, congenital', 'Alternate:Finnish congenital nephrosis', 'Alternate:NEPHROTIC SYNDROME, CONGENITAL'
386833959	'Preferred:Finnish congenital nephrotic syndrome', 'Alternate:NEPHROTIC SYNDROME, TYPE 1', 'Alternate:Congenital nephrotic syndrome Finnish type', 'Alternate:Nephrosis 1, congenital, Finnish type', 'Alternate:Congenital nephrotic syndrome 1', 'Alternate:Nephrosis, congenital', 'Alternate:Finnish congenital nephrosis', 'Alternate:NEPHROTIC SYNDROME, CONGENITAL'
386833960	'Preferred:Finnish congenital nephrotic syndrome', 'Alternate:NEPHROTIC SYNDROME, TYPE 1', 'Alternate:Congenital nephrotic syndrome Finnish type', 'Alternate:Nephrosis 1, congenital, Finnish type', 'Alternate:Congenital nephrotic syndrome 1', 'Alternate:Nephrosis, congenital', 'Alternate:Finnish congenital nephrosis', 'Alternate:NEPHROTIC SYNDROME, CONGENITAL'
386833961	'Preferred:Finnish congenital nephrotic syndrome', 'Alternate:NEPHROTIC SYNDROME, TYPE 1', 'Alternate:Congenital nephrotic syndrome Finnish type', 'Alternate:Nephrosis 1, congenital, Finnish type', 'Alternate:Congenital nephrotic syndrome 1', 'Alternate:Nephrosis, congenital', 'Alternate:Finnish congenital nephrosis', 'Alternate:NEPHROTIC SYNDROME, CONGENITAL'
386833962	'Preferred:Finnish congenital nephrotic syndrome', 'Alternate:NEPHROTIC SYNDROME, TYPE 1', 'Alternate:Congenital nephrotic syndrome Finnish type', 'Alternate:Nephrosis 1, congenital, Finnish type', 'Alternate:Congenital nephrotic syndrome 1', 'Alternate:Nephrosis, congenital', 'Alternate:Finnish congenital nephrosis', 'Alternate:NEPHROTIC SYNDROME, CONGENITAL'
386833984	'Preferred:Cornea plana 2'
386833985	'Preferred:Cornea plana 2'
386833986	'Preferred:Cornea plana 2'
386833989	'Preferred:Salla disease', 'Alternate:Free Sialic Acid Storage Disorders'
386833990	'Preferred:Salla disease', 'Alternate:Free Sialic Acid Storage Disorders'
386833991	'Preferred:Salla disease', 'Alternate:Free Sialic Acid Storage Disorders'
386833993	'Preferred:Salla disease', 'Alternate:Free Sialic Acid Storage Disorders'
386833995	'Preferred:Salla disease', 'Alternate:Free Sialic Acid Storage Disorders'
386833996	'Preferred:Salla disease', 'Alternate:Free Sialic Acid Storage Disorders'
386834028	'Preferred:Muscle eye brain disease', 'Alternate:WALKER-WARBURG SYNDROME OR MUSCLE-EYE-BRAIN DISEASE, POMGNT1-RELATED'
386834124	'Preferred:Ceroid lipofuscinosis neuronal 8'
386834125	'Preferred:Ceroid lipofuscinosis neuronal 8'
386834126	'Preferred:Ceroid lipofuscinosis neuronal 8'
386834127	'Preferred:Ceroid lipofuscinosis neuronal 8'
386834128	'Preferred:Ceroid lipofuscinosis neuronal 8'
386834129	'Preferred:Ceroid lipofuscinosis neuronal 8'
386834130	'Preferred:Ceroid lipofuscinosis neuronal 8'
386834131	'Preferred:Ceroid lipofuscinosis neuronal 8'
188259026	'Preferred:Ceroid lipofuscinosis neuronal 8'
386834133	'Preferred:Ceroid lipofuscinosis neuronal 8'
386834134	'Preferred:Ceroid lipofuscinosis neuronal 8'
386834136	'Preferred:Ceroid lipofuscinosis neuronal 8'
386834137	'Preferred:Ceroid lipofuscinosis neuronal 8'
386834138	'Preferred:Ceroid lipofuscinosis neuronal 8'
386834139	'Preferred:Ceroid lipofuscinosis neuronal 8'
397509432	'Preferred:Autosomal recessive syndrome of syndactyly, undescended testes and central nervous system defects'
397515613	'Preferred:Juvenile GM>1< gangliosidosis', 'Alternate:GM1-GANGLIOSIDOSIS, TYPE II', 'Alternate:GANGLIOSIDOSIS, GENERALIZED GM1, TYPE II', 'Alternate:Gangliosidosis, generalized GM1, juvenile type', 'Alternate:Gangliosidosis, Generalized GM1, Type 2'
397515614	'Preferred:Juvenile GM>1< gangliosidosis', 'Alternate:GM1-GANGLIOSIDOSIS, TYPE II', 'Alternate:GANGLIOSIDOSIS, GENERALIZED GM1, TYPE II', 'Alternate:Gangliosidosis, generalized GM1, juvenile type', 'Alternate:Gangliosidosis, Generalized GM1, Type 2'
121908239	'Preferred:Episodic ataxia type 2', 'Alternate:Episodic ataxia with nystagmus', 'Alternate:Nystagmus-associated episodic ataxia', 'Alternate:Cerebellopathy, hereditary paroxysmal', 'Alternate:Ataxia, familial, paroxysmal', 'Alternate:Acetazolamide-responsive, hereditary, paroxysmal, cerebellar ataxia', 'Alternate:Acetazolamide-responsive episodic ataxia syndrome', 'Alternate:Cerebellar ataxia, pa…
121908245	'Preferred:Episodic ataxia type 2', 'Alternate:Episodic ataxia with nystagmus', 'Alternate:Nystagmus-associated episodic ataxia', 'Alternate:Cerebellopathy, hereditary paroxysmal', 'Alternate:Ataxia, familial, paroxysmal', 'Alternate:Acetazolamide-responsive, hereditary, paroxysmal, cerebellar ataxia', 'Alternate:Acetazolamide-responsive episodic ataxia syndrome', 'Alternate:Cerebellar ataxia, pa…
121908240	'Preferred:Episodic ataxia type 2', 'Alternate:Episodic ataxia with nystagmus', 'Alternate:Nystagmus-associated episodic ataxia', 'Alternate:Cerebellopathy, hereditary paroxysmal', 'Alternate:Ataxia, familial, paroxysmal', 'Alternate:Acetazolamide-responsive, hereditary, paroxysmal, cerebellar ataxia', 'Alternate:Acetazolamide-responsive episodic ataxia syndrome', 'Alternate:Cerebellar ataxia, pa…
121908246	'Preferred:Episodic ataxia type 2', 'Alternate:Episodic ataxia with nystagmus', 'Alternate:Nystagmus-associated episodic ataxia', 'Alternate:Cerebellopathy, hereditary paroxysmal', 'Alternate:Ataxia, familial, paroxysmal', 'Alternate:Acetazolamide-responsive, hereditary, paroxysmal, cerebellar ataxia', 'Alternate:Acetazolamide-responsive episodic ataxia syndrome', 'Alternate:Cerebellar ataxia, pa…
121908241	'Preferred:Episodic ataxia type 2', 'Alternate:Episodic ataxia with nystagmus', 'Alternate:Nystagmus-associated episodic ataxia', 'Alternate:Cerebellopathy, hereditary paroxysmal', 'Alternate:Ataxia, familial, paroxysmal', 'Alternate:Acetazolamide-responsive, hereditary, paroxysmal, cerebellar ataxia', 'Alternate:Acetazolamide-responsive episodic ataxia syndrome', 'Alternate:Cerebellar ataxia, pa…
121908232	'Preferred:Episodic ataxia type 2', 'Alternate:Episodic ataxia with nystagmus', 'Alternate:Nystagmus-associated episodic ataxia', 'Alternate:Cerebellopathy, hereditary paroxysmal', 'Alternate:Ataxia, familial, paroxysmal', 'Alternate:Acetazolamide-responsive, hereditary, paroxysmal, cerebellar ataxia', 'Alternate:Acetazolamide-responsive episodic ataxia syndrome', 'Alternate:Cerebellar ataxia, pa…
121908234	'Preferred:Episodic ataxia type 2', 'Alternate:Episodic ataxia with nystagmus', 'Alternate:Nystagmus-associated episodic ataxia', 'Alternate:Cerebellopathy, hereditary paroxysmal', 'Alternate:Ataxia, familial, paroxysmal', 'Alternate:Acetazolamide-responsive, hereditary, paroxysmal, cerebellar ataxia', 'Alternate:Acetazolamide-responsive episodic ataxia syndrome', 'Alternate:Cerebellar ataxia, pa…
121908243	'Preferred:Episodic ataxia type 2', 'Alternate:Episodic ataxia with nystagmus', 'Alternate:Nystagmus-associated episodic ataxia', 'Alternate:Cerebellopathy, hereditary paroxysmal', 'Alternate:Ataxia, familial, paroxysmal', 'Alternate:Acetazolamide-responsive, hereditary, paroxysmal, cerebellar ataxia', 'Alternate:Acetazolamide-responsive episodic ataxia syndrome', 'Alternate:Cerebellar ataxia, pa…
121908229	'Preferred:Episodic ataxia type 2', 'Alternate:Episodic ataxia with nystagmus', 'Alternate:Nystagmus-associated episodic ataxia', 'Alternate:Cerebellopathy, hereditary paroxysmal', 'Alternate:Ataxia, familial, paroxysmal', 'Alternate:Acetazolamide-responsive, hereditary, paroxysmal, cerebellar ataxia', 'Alternate:Acetazolamide-responsive episodic ataxia syndrome', 'Alternate:Cerebellar ataxia, pa…
121908244	'Preferred:Episodic ataxia type 2', 'Alternate:Episodic ataxia with nystagmus', 'Alternate:Nystagmus-associated episodic ataxia', 'Alternate:Cerebellopathy, hereditary paroxysmal', 'Alternate:Ataxia, familial, paroxysmal', 'Alternate:Acetazolamide-responsive, hereditary, paroxysmal, cerebellar ataxia', 'Alternate:Acetazolamide-responsive episodic ataxia syndrome', 'Alternate:Cerebellar ataxia, pa…
121908235	'Preferred:Episodic ataxia type 2', 'Alternate:Episodic ataxia with nystagmus', 'Alternate:Nystagmus-associated episodic ataxia', 'Alternate:Cerebellopathy, hereditary paroxysmal', 'Alternate:Ataxia, familial, paroxysmal', 'Alternate:Acetazolamide-responsive, hereditary, paroxysmal, cerebellar ataxia', 'Alternate:Acetazolamide-responsive episodic ataxia syndrome', 'Alternate:Cerebellar ataxia, pa…
121908238	'Preferred:Episodic ataxia type 2', 'Alternate:Episodic ataxia with nystagmus', 'Alternate:Nystagmus-associated episodic ataxia', 'Alternate:Cerebellopathy, hereditary paroxysmal', 'Alternate:Ataxia, familial, paroxysmal', 'Alternate:Acetazolamide-responsive, hereditary, paroxysmal, cerebellar ataxia', 'Alternate:Acetazolamide-responsive episodic ataxia syndrome', 'Alternate:Cerebellar ataxia, pa…
121908228	'Preferred:Episodic ataxia type 2', 'Alternate:Episodic ataxia with nystagmus', 'Alternate:Nystagmus-associated episodic ataxia', 'Alternate:Cerebellopathy, hereditary paroxysmal', 'Alternate:Ataxia, familial, paroxysmal', 'Alternate:Acetazolamide-responsive, hereditary, paroxysmal, cerebellar ataxia', 'Alternate:Acetazolamide-responsive episodic ataxia syndrome', 'Alternate:Cerebellar ataxia, pa…
121908231	'Preferred:Episodic ataxia type 2', 'Alternate:Episodic ataxia with nystagmus', 'Alternate:Nystagmus-associated episodic ataxia', 'Alternate:Cerebellopathy, hereditary paroxysmal', 'Alternate:Ataxia, familial, paroxysmal', 'Alternate:Acetazolamide-responsive, hereditary, paroxysmal, cerebellar ataxia', 'Alternate:Acetazolamide-responsive episodic ataxia syndrome', 'Alternate:Cerebellar ataxia, pa…
397515616	'Preferred:Juvenile GM>1< gangliosidosis', 'Alternate:GM1-GANGLIOSIDOSIS, TYPE II', 'Alternate:GANGLIOSIDOSIS, GENERALIZED GM1, TYPE II', 'Alternate:Gangliosidosis, generalized GM1, juvenile type', 'Alternate:Gangliosidosis, Generalized GM1, Type 2'
397515617	'Preferred:Juvenile GM>1< gangliosidosis', 'Alternate:GM1-GANGLIOSIDOSIS, TYPE II', 'Alternate:GANGLIOSIDOSIS, GENERALIZED GM1, TYPE II', 'Alternate:Gangliosidosis, generalized GM1, juvenile type', 'Alternate:Gangliosidosis, Generalized GM1, Type 2'
397515618	'Preferred:Juvenile GM>1< gangliosidosis', 'Alternate:GM1-GANGLIOSIDOSIS, TYPE II', 'Alternate:GANGLIOSIDOSIS, GENERALIZED GM1, TYPE II', 'Alternate:Gangliosidosis, generalized GM1, juvenile type', 'Alternate:Gangliosidosis, Generalized GM1, Type 2'
121917988	'Preferred:Generalized epilepsy'
121917989	'Preferred:Generalized epilepsy'
121917991	'Preferred:Generalized epilepsy'
121917996	'Preferred:Myoclonic encephalopathy'
121917992	'Preferred:Focal epilepsy'
121917993	'Preferred:Focal epilepsy'
121917994	'Preferred:Focal epilepsy'
121908259	'Preferred:Maturity-onset diabetes of the young, type 10'
121908197	'Preferred:Ceroid lipofuscinosis, neuronal, 2', 'Alternate:CEROID LIPOFUSCINOSIS, NEURONAL, 2, VARIABLE AGE AT ONSET', 'Alternate:JANSKY-BIELSCHOWSKY DISEASE', 'Alternate:Neuronal Ceroid-Lipofuscinoses'
121908206	'Preferred:Ceroid lipofuscinosis, neuronal, 2', 'Alternate:CEROID LIPOFUSCINOSIS, NEURONAL, 2, VARIABLE AGE AT ONSET', 'Alternate:JANSKY-BIELSCHOWSKY DISEASE', 'Alternate:Neuronal Ceroid-Lipofuscinoses'
121908198	'Preferred:Ceroid lipofuscinosis, neuronal, 2', 'Alternate:CEROID LIPOFUSCINOSIS, NEURONAL, 2, VARIABLE AGE AT ONSET', 'Alternate:JANSKY-BIELSCHOWSKY DISEASE', 'Alternate:Neuronal Ceroid-Lipofuscinoses'
121908199	'Preferred:Ceroid lipofuscinosis, neuronal, 2', 'Alternate:CEROID LIPOFUSCINOSIS, NEURONAL, 2, VARIABLE AGE AT ONSET', 'Alternate:JANSKY-BIELSCHOWSKY DISEASE', 'Alternate:Neuronal Ceroid-Lipofuscinoses'
121908200	'Preferred:Ceroid lipofuscinosis, neuronal, 2', 'Alternate:CEROID LIPOFUSCINOSIS, NEURONAL, 2, VARIABLE AGE AT ONSET', 'Alternate:JANSKY-BIELSCHOWSKY DISEASE', 'Alternate:Neuronal Ceroid-Lipofuscinoses'
121908201	'Preferred:Ceroid lipofuscinosis, neuronal, 2', 'Alternate:CEROID LIPOFUSCINOSIS, NEURONAL, 2, VARIABLE AGE AT ONSET', 'Alternate:JANSKY-BIELSCHOWSKY DISEASE', 'Alternate:Neuronal Ceroid-Lipofuscinoses'
121908203	'Preferred:Ceroid lipofuscinosis, neuronal, 2', 'Alternate:CEROID LIPOFUSCINOSIS, NEURONAL, 2, VARIABLE AGE AT ONSET', 'Alternate:JANSKY-BIELSCHOWSKY DISEASE', 'Alternate:Neuronal Ceroid-Lipofuscinoses'
121908202	'Preferred:Ceroid lipofuscinosis, neuronal, 2', 'Alternate:CEROID LIPOFUSCINOSIS, NEURONAL, 2, VARIABLE AGE AT ONSET', 'Alternate:JANSKY-BIELSCHOWSKY DISEASE', 'Alternate:Neuronal Ceroid-Lipofuscinoses'
121908208	'Preferred:Ceroid lipofuscinosis, neuronal, 2', 'Alternate:CEROID LIPOFUSCINOSIS, NEURONAL, 2, VARIABLE AGE AT ONSET', 'Alternate:JANSKY-BIELSCHOWSKY DISEASE', 'Alternate:Neuronal Ceroid-Lipofuscinoses'
121908210	'Preferred:Ceroid lipofuscinosis, neuronal, 2', 'Alternate:CEROID LIPOFUSCINOSIS, NEURONAL, 2, VARIABLE AGE AT ONSET', 'Alternate:JANSKY-BIELSCHOWSKY DISEASE', 'Alternate:Neuronal Ceroid-Lipofuscinoses'
121908195	'Preferred:Ceroid lipofuscinosis, neuronal, 2', 'Alternate:CEROID LIPOFUSCINOSIS, NEURONAL, 2, VARIABLE AGE AT ONSET', 'Alternate:JANSKY-BIELSCHOWSKY DISEASE', 'Alternate:Neuronal Ceroid-Lipofuscinoses'
121908204	'Preferred:Ceroid lipofuscinosis, neuronal, 2', 'Alternate:CEROID LIPOFUSCINOSIS, NEURONAL, 2, VARIABLE AGE AT ONSET', 'Alternate:JANSKY-BIELSCHOWSKY DISEASE', 'Alternate:Neuronal Ceroid-Lipofuscinoses'
121908209	'Preferred:Ceroid lipofuscinosis, neuronal, 2', 'Alternate:CEROID LIPOFUSCINOSIS, NEURONAL, 2, VARIABLE AGE AT ONSET', 'Alternate:JANSKY-BIELSCHOWSKY DISEASE', 'Alternate:Neuronal Ceroid-Lipofuscinoses'
121908207	'Preferred:Ceroid lipofuscinosis, neuronal, 2', 'Alternate:CEROID LIPOFUSCINOSIS, NEURONAL, 2, VARIABLE AGE AT ONSET', 'Alternate:JANSKY-BIELSCHOWSKY DISEASE', 'Alternate:Neuronal Ceroid-Lipofuscinoses'
121908196	'Preferred:Ceroid lipofuscinosis, neuronal, 2', 'Alternate:CEROID LIPOFUSCINOSIS, NEURONAL, 2, VARIABLE AGE AT ONSET', 'Alternate:JANSKY-BIELSCHOWSKY DISEASE', 'Alternate:Neuronal Ceroid-Lipofuscinoses'
398122839	'Preferred:Neonatal intrahepatic cholestasis caused by citrin deficiency', 'Alternate:Citrullinemia type 2, neonatal-onset', 'Alternate:Neonatal-onset citrullinemia type 2'
121909447	'Preferred:Deficiency of glycerate kinase', 'Alternate:D-GLYCERIC ACIDURIA', 'Alternate:GLYCERATE KINASE DEFICIENCY', 'Alternate:D-glycericacidemia', 'Alternate:D-Glycerate kinase deficiency', 'Alternate:Non ketotic hyperglycinemia syndrome'
121909449	'Preferred:Deficiency of glycerate kinase', 'Alternate:D-GLYCERIC ACIDURIA', 'Alternate:GLYCERATE KINASE DEFICIENCY', 'Alternate:D-glycericacidemia', 'Alternate:D-Glycerate kinase deficiency', 'Alternate:Non ketotic hyperglycinemia syndrome'
431825176	'Preferred:Amelogenesis imperfecta, hypoplastic/hypomaturation, X-linked 2', 'Alternate:AMELOGENESIS IMPERFECTA 3, HYPOPLASTIC TYPE'
431825177	'Preferred:Amelogenesis imperfecta, hypoplastic/hypomaturation, X-linked 2', 'Alternate:AMELOGENESIS IMPERFECTA 3, HYPOPLASTIC TYPE'
431825178	'Preferred:Amelogenesis imperfecta, hypoplastic/hypomaturation, X-linked 2', 'Alternate:AMELOGENESIS IMPERFECTA 3, HYPOPLASTIC TYPE'
431825179	'Preferred:Amelogenesis imperfecta, hypoplastic/hypomaturation, X-linked 2', 'Alternate:AMELOGENESIS IMPERFECTA 3, HYPOPLASTIC TYPE'
431825180	'Preferred:Amelogenesis imperfecta, hypoplastic/hypomaturation, X-linked 2', 'Alternate:AMELOGENESIS IMPERFECTA 3, HYPOPLASTIC TYPE'
431825181	'Preferred:Amelogenesis imperfecta, hypoplastic/hypomaturation, X-linked 2', 'Alternate:AMELOGENESIS IMPERFECTA 3, HYPOPLASTIC TYPE'
121912262	'Preferred:Tobacco use disorder'
121912263	'Preferred:Tobacco use disorder'
121912264	'Preferred:Tobacco use disorder'
121912265	'Preferred:Tobacco use disorder'
121912266	'Preferred:Tobacco use disorder'
121912267	'Preferred:Tobacco use disorder'
121912268	'Preferred:Tobacco use disorder'
121912269	'Preferred:Tobacco use disorder'
121912270	'Preferred:Tobacco use disorder'
121912271	'Preferred:Tobacco use disorder'
121912272	'Preferred:Tobacco use disorder'
121912273	'Preferred:Tobacco use disorder'
121912274	'Preferred:Tobacco use disorder'
121912275	'Preferred:Tobacco use disorder'
121912276	'Preferred:Tobacco use disorder'
121912277	'Preferred:Tobacco use disorder'
121912278	'Preferred:Tobacco use disorder'
121912279	'Preferred:Tobacco use disorder'
121912280	'Preferred:Tobacco use disorder'
121912281	'Preferred:Tobacco use disorder'
121912282	'Preferred:Tobacco use disorder'
121912283	'Preferred:Tobacco use disorder'
121912284	'Preferred:Tobacco use disorder'
121912285	'Preferred:Tobacco use disorder'
121912243	'Preferred:Tobacco use disorder'
121912244	'Preferred:Tobacco use disorder'
121912245	'Preferred:Tobacco use disorder'
121912246	'Preferred:Tobacco use disorder'
121912247	'Preferred:Tobacco use disorder'
121912248	'Preferred:Tobacco use disorder'
121912249	'Preferred:Tobacco use disorder'
121912250	'Preferred:Tobacco use disorder'
121912251	'Preferred:Tobacco use disorder'
121912252	'Preferred:Tobacco use disorder'
121912253	'Preferred:Tobacco use disorder'
121912254	'Preferred:Tobacco use disorder'
121912255	'Preferred:Tobacco use disorder'
121912256	'Preferred:Tobacco use disorder'
121912257	'Preferred:Tobacco use disorder'
121912258	'Preferred:Tobacco use disorder'
121912259	'Preferred:Tobacco use disorder'
121912260	'Preferred:Tobacco use disorder'
104886489	'Preferred:Glaucoma 1, open angle, F', 'Alternate:GLAUCOMA, PRIMARY OPEN ANGLE, ADULT-ONSET'
104886490	'Preferred:Glaucoma 1, open angle, F', 'Alternate:GLAUCOMA, PRIMARY OPEN ANGLE, ADULT-ONSET'
104886483	'Preferred:Glaucoma 1, open angle, F', 'Alternate:GLAUCOMA, PRIMARY OPEN ANGLE, ADULT-ONSET'
104886484	'Preferred:Glaucoma 1, open angle, F', 'Alternate:GLAUCOMA, PRIMARY OPEN ANGLE, ADULT-ONSET'
104886485	'Preferred:Glaucoma 1, open angle, F', 'Alternate:GLAUCOMA, PRIMARY OPEN ANGLE, ADULT-ONSET'
104886466	'Preferred:Glaucoma 1, open angle, F', 'Alternate:GLAUCOMA, PRIMARY OPEN ANGLE, ADULT-ONSET'
104886467	'Preferred:Glaucoma 1, open angle, F', 'Alternate:GLAUCOMA, PRIMARY OPEN ANGLE, ADULT-ONSET'
104886486	'Preferred:Glaucoma 1, open angle, F', 'Alternate:GLAUCOMA, PRIMARY OPEN ANGLE, ADULT-ONSET'
104886487	'Preferred:Glaucoma 1, open angle, F', 'Alternate:GLAUCOMA, PRIMARY OPEN ANGLE, ADULT-ONSET'
104886468	'Preferred:Glaucoma 1, open angle, F', 'Alternate:GLAUCOMA, PRIMARY OPEN ANGLE, ADULT-ONSET'
104886469	'Preferred:Glaucoma 1, open angle, F', 'Alternate:GLAUCOMA, PRIMARY OPEN ANGLE, ADULT-ONSET'
77615410	'Preferred:Glaucoma 1, open angle, F', 'Alternate:GLAUCOMA, PRIMARY OPEN ANGLE, ADULT-ONSET'
104886470	'Preferred:Glaucoma 1, open angle, F', 'Alternate:GLAUCOMA, PRIMARY OPEN ANGLE, ADULT-ONSET'
104886471	'Preferred:Glaucoma 1, open angle, F', 'Alternate:GLAUCOMA, PRIMARY OPEN ANGLE, ADULT-ONSET'
104886472	'Preferred:Glaucoma 1, open angle, F', 'Alternate:GLAUCOMA, PRIMARY OPEN ANGLE, ADULT-ONSET'
104886473	'Preferred:Glaucoma 1, open angle, F', 'Alternate:GLAUCOMA, PRIMARY OPEN ANGLE, ADULT-ONSET'
104886462	'Preferred:Glaucoma 1, open angle, F', 'Alternate:GLAUCOMA, PRIMARY OPEN ANGLE, ADULT-ONSET'
104886463	'Preferred:Glaucoma 1, open angle, F', 'Alternate:GLAUCOMA, PRIMARY OPEN ANGLE, ADULT-ONSET'
104886464	'Preferred:Glaucoma 1, open angle, F', 'Alternate:GLAUCOMA, PRIMARY OPEN ANGLE, ADULT-ONSET'
104886476	'Preferred:Glaucoma 1, open angle, F', 'Alternate:GLAUCOMA, PRIMARY OPEN ANGLE, ADULT-ONSET'
104886477	'Preferred:Glaucoma 1, open angle, F', 'Alternate:GLAUCOMA, PRIMARY OPEN ANGLE, ADULT-ONSET'
104886479	'Preferred:Glaucoma 1, open angle, F', 'Alternate:GLAUCOMA, PRIMARY OPEN ANGLE, ADULT-ONSET'
61735130	'Preferred:Glaucoma 1, open angle, F', 'Alternate:GLAUCOMA, PRIMARY OPEN ANGLE, ADULT-ONSET'
104886481	'Preferred:Glaucoma 1, open angle, F', 'Alternate:GLAUCOMA, PRIMARY OPEN ANGLE, ADULT-ONSET'
104886465	'Preferred:Glaucoma 1, open angle, F', 'Alternate:GLAUCOMA, PRIMARY OPEN ANGLE, ADULT-ONSET'
104886482	'Preferred:Glaucoma 1, open angle, F', 'Alternate:GLAUCOMA, PRIMARY OPEN ANGLE, ADULT-ONSET'
151344620	'Preferred:Glaucoma 1, open angle, F', 'Alternate:GLAUCOMA, PRIMARY OPEN ANGLE, ADULT-ONSET'
151344615	'Preferred:Glaucoma 1, open angle, F', 'Alternate:GLAUCOMA, PRIMARY OPEN ANGLE, ADULT-ONSET'
151344616	'Preferred:Glaucoma 1, open angle, F', 'Alternate:GLAUCOMA, PRIMARY OPEN ANGLE, ADULT-ONSET'
151344621	'Preferred:Glaucoma 1, open angle, F', 'Alternate:GLAUCOMA, PRIMARY OPEN ANGLE, ADULT-ONSET'
151344622	'Preferred:Glaucoma 1, open angle, F', 'Alternate:GLAUCOMA, PRIMARY OPEN ANGLE, ADULT-ONSET'
151344617	'Preferred:Glaucoma 1, open angle, F', 'Alternate:GLAUCOMA, PRIMARY OPEN ANGLE, ADULT-ONSET'
147737381	'Preferred:Glaucoma 1, open angle, F', 'Alternate:GLAUCOMA, PRIMARY OPEN ANGLE, ADULT-ONSET'
151344619	'Preferred:Glaucoma 1, open angle, F', 'Alternate:GLAUCOMA, PRIMARY OPEN ANGLE, ADULT-ONSET'
151344611	'Preferred:Glaucoma 1, open angle, F', 'Alternate:GLAUCOMA, PRIMARY OPEN ANGLE, ADULT-ONSET'
151344612	'Preferred:Glaucoma 1, open angle, F', 'Alternate:GLAUCOMA, PRIMARY OPEN ANGLE, ADULT-ONSET'
151344614	'Preferred:Glaucoma 1, open angle, F', 'Alternate:GLAUCOMA, PRIMARY OPEN ANGLE, ADULT-ONSET'
104886469	'Preferred:Glaucoma 1, open angle, F', 'Alternate:GLAUCOMA, PRIMARY OPEN ANGLE, ADULT-ONSET'
151344604	'Preferred:Glaucoma 1, open angle, F', 'Alternate:GLAUCOMA, PRIMARY OPEN ANGLE, ADULT-ONSET'
151344605	'Preferred:Glaucoma 1, open angle, F', 'Alternate:GLAUCOMA, PRIMARY OPEN ANGLE, ADULT-ONSET'
151344607	'Preferred:Glaucoma 1, open angle, F', 'Alternate:GLAUCOMA, PRIMARY OPEN ANGLE, ADULT-ONSET'
151344613	'Preferred:Glaucoma 1, open angle, F', 'Alternate:GLAUCOMA, PRIMARY OPEN ANGLE, ADULT-ONSET'
104886475	'Preferred:Glaucoma 1, open angle, F', 'Alternate:GLAUCOMA, PRIMARY OPEN ANGLE, ADULT-ONSET'
140602973	'Preferred:Glaucoma 1, open angle, F', 'Alternate:GLAUCOMA, PRIMARY OPEN ANGLE, ADULT-ONSET'
151344609	'Preferred:Glaucoma 1, open angle, F', 'Alternate:GLAUCOMA, PRIMARY OPEN ANGLE, ADULT-ONSET'
151344610	'Preferred:Glaucoma 1, open angle, F', 'Alternate:GLAUCOMA, PRIMARY OPEN ANGLE, ADULT-ONSET'
61734407	'Preferred:Glaucoma 1, open angle, F', 'Alternate:GLAUCOMA, PRIMARY OPEN ANGLE, ADULT-ONSET'
483352826	'Preferred:Noonan syndrome 4', 'Alternate:NOONAN SYNDROME WITH PIGMENTED VILLONODULAR SYNOVITIS', 'Alternate:NL/MGCLS'
137854858	'Preferred:Primary open angle glaucoma', 'Alternate:GLAUCOMA, PRIMARY OPEN ANGLE, ADULT-ONSET'
137854856	'Preferred:Weill-Marchesani syndrome 1', 'Alternate:MESODERMAL DYSMORPHODYSTROPHY, CONGENITAL', 'Alternate:SPHEROPHAKIA-BRACHYMORPHIA SYNDROME', 'Alternate:Weill-Marchesani Syndrome, Autosomal Recessive'
137854862	'Preferred:Primary open angle glaucoma', 'Alternate:GLAUCOMA, PRIMARY OPEN ANGLE, ADULT-ONSET'
137854863	'Preferred:Primary open angle glaucoma', 'Alternate:GLAUCOMA, PRIMARY OPEN ANGLE, ADULT-ONSET'
137854865	'Preferred:Primary open angle glaucoma', 'Alternate:GLAUCOMA, PRIMARY OPEN ANGLE, ADULT-ONSET'
137854866	'Preferred:Primary open angle glaucoma', 'Alternate:GLAUCOMA, PRIMARY OPEN ANGLE, ADULT-ONSET'
137854860	'Preferred:Primary open angle glaucoma', 'Alternate:GLAUCOMA, PRIMARY OPEN ANGLE, ADULT-ONSET'
483353001	'Preferred:Atrial septal defect 4'
483353008	'Preferred:Atrial septal defect 4'
483353007	'Preferred:Atrial septal defect 4'
483352998	'Preferred:Atrial septal defect 4'
483352999	'Preferred:Atrial septal defect 4'
483353003	'Preferred:Atrial septal defect 4'
483353009	'Preferred:Atrial septal defect 4'
483353002	'Preferred:Atrial septal defect 4'
111862418	'Preferred:Atrial septal defect 4'
483352893	'Preferred:Niemann-Pick disease type C2'
483353059	'Preferred:Waardenburg syndrome type 1', 'Alternate:WAARDENBURG SYNDROME WITH DYSTOPIA CANTHORUM', "Alternate:Waardenburg's syndrome type 1"
483353020	'Preferred:Relapsing remitting multiple sclerosis'
483353021	'Preferred:Relapsing remitting multiple sclerosis'
483353022	'Preferred:Chronic progressive multiple sclerosis'
483353023	'Preferred:Chronic progressive multiple sclerosis'
483353028	'Preferred:Chronic progressive multiple sclerosis'
483353028	'Preferred:Chronic progressive multiple sclerosis'
483353029	'Preferred:Chronic progressive multiple sclerosis'
483353024	'Preferred:Relapsing remitting multiple sclerosis'
483353030	'Preferred:Chronic progressive multiple sclerosis'
483353025	'Preferred:Relapsing remitting multiple sclerosis'
483353031	'Preferred:Chronic progressive multiple sclerosis'
483353032	'Preferred:Chronic progressive multiple sclerosis'
483353033	'Preferred:Chronic progressive multiple sclerosis'
483353034	'Preferred:Chronic progressive multiple sclerosis'
483353035	'Preferred:Chronic progressive multiple sclerosis'
483353036	'Preferred:Chronic progressive multiple sclerosis'
483353037	'Preferred:Chronic progressive multiple sclerosis'
483353039	'Preferred:Chronic progressive multiple sclerosis'
483353038	'Preferred:Chronic progressive multiple sclerosis'
483353040	'Preferred:Chronic progressive multiple sclerosis'
483353026	'Preferred:Relapsing remitting multiple sclerosis'
483353027	'Preferred:Relapsing remitting multiple sclerosis'
483353041	'Preferred:Chronic progressive multiple sclerosis'
483353042	'Preferred:Chronic progressive multiple sclerosis'
3206707	'Preferred:Relapsing remitting multiple sclerosis'
483353043	'Preferred:Chronic progressive multiple sclerosis'
199469651	'Preferred:Pseudohypoaldosteronism, type 2', 'Alternate:HYPERTENSIVE HYPERKALEMIA, FAMILIAL', 'Alternate:Hyperpotassemia and hypertension familial', 'Alternate:Gordon hyperkalemia-hypertension syndrome', 'Alternate:Chloride shunt syndrome', 'Alternate:Pseudohypoaldosteronism, Type II'
199469654	'Preferred:Pseudohypoaldosteronism, type 2', 'Alternate:HYPERTENSIVE HYPERKALEMIA, FAMILIAL', 'Alternate:Hyperpotassemia and hypertension familial', 'Alternate:Gordon hyperkalemia-hypertension syndrome', 'Alternate:Chloride shunt syndrome', 'Alternate:Pseudohypoaldosteronism, Type II'
199469650	'Preferred:Pseudohypoaldosteronism, type 2', 'Alternate:HYPERTENSIVE HYPERKALEMIA, FAMILIAL', 'Alternate:Hyperpotassemia and hypertension familial', 'Alternate:Gordon hyperkalemia-hypertension syndrome', 'Alternate:Chloride shunt syndrome', 'Alternate:Pseudohypoaldosteronism, Type II'
199469649	'Preferred:Pseudohypoaldosteronism, type 2', 'Alternate:HYPERTENSIVE HYPERKALEMIA, FAMILIAL', 'Alternate:Hyperpotassemia and hypertension familial', 'Alternate:Gordon hyperkalemia-hypertension syndrome', 'Alternate:Chloride shunt syndrome', 'Alternate:Pseudohypoaldosteronism, Type II'
199469653	'Preferred:Pseudohypoaldosteronism, type 2', 'Alternate:HYPERTENSIVE HYPERKALEMIA, FAMILIAL', 'Alternate:Hyperpotassemia and hypertension familial', 'Alternate:Gordon hyperkalemia-hypertension syndrome', 'Alternate:Chloride shunt syndrome', 'Alternate:Pseudohypoaldosteronism, Type II'
199469652	'Preferred:Pseudohypoaldosteronism, type 2', 'Alternate:HYPERTENSIVE HYPERKALEMIA, FAMILIAL', 'Alternate:Hyperpotassemia and hypertension familial', 'Alternate:Gordon hyperkalemia-hypertension syndrome', 'Alternate:Chloride shunt syndrome', 'Alternate:Pseudohypoaldosteronism, Type II'
199469655	'Preferred:Pseudohypoaldosteronism, type 2', 'Alternate:HYPERTENSIVE HYPERKALEMIA, FAMILIAL', 'Alternate:Hyperpotassemia and hypertension familial', 'Alternate:Gordon hyperkalemia-hypertension syndrome', 'Alternate:Chloride shunt syndrome', 'Alternate:Pseudohypoaldosteronism, Type II'
199469656	'Preferred:Pseudohypoaldosteronism, type 2', 'Alternate:HYPERTENSIVE HYPERKALEMIA, FAMILIAL', 'Alternate:Hyperpotassemia and hypertension familial', 'Alternate:Gordon hyperkalemia-hypertension syndrome', 'Alternate:Chloride shunt syndrome', 'Alternate:Pseudohypoaldosteronism, Type II'
199469658	'Preferred:Pseudohypoaldosteronism, type 2', 'Alternate:HYPERTENSIVE HYPERKALEMIA, FAMILIAL', 'Alternate:Hyperpotassemia and hypertension familial', 'Alternate:Gordon hyperkalemia-hypertension syndrome', 'Alternate:Chloride shunt syndrome', 'Alternate:Pseudohypoaldosteronism, Type II'
199469660	'Preferred:Pseudohypoaldosteronism, type 2', 'Alternate:HYPERTENSIVE HYPERKALEMIA, FAMILIAL', 'Alternate:Hyperpotassemia and hypertension familial', 'Alternate:Gordon hyperkalemia-hypertension syndrome', 'Alternate:Chloride shunt syndrome', 'Alternate:Pseudohypoaldosteronism, Type II'
199469661	'Preferred:Pseudohypoaldosteronism, type 2', 'Alternate:HYPERTENSIVE HYPERKALEMIA, FAMILIAL', 'Alternate:Hyperpotassemia and hypertension familial', 'Alternate:Gordon hyperkalemia-hypertension syndrome', 'Alternate:Chloride shunt syndrome', 'Alternate:Pseudohypoaldosteronism, Type II'
199469644	'Preferred:Pseudohypoaldosteronism, type 2', 'Alternate:HYPERTENSIVE HYPERKALEMIA, FAMILIAL', 'Alternate:Hyperpotassemia and hypertension familial', 'Alternate:Gordon hyperkalemia-hypertension syndrome', 'Alternate:Chloride shunt syndrome', 'Alternate:Pseudohypoaldosteronism, Type II'
199469647	'Preferred:Pseudohypoaldosteronism, type 2', 'Alternate:HYPERTENSIVE HYPERKALEMIA, FAMILIAL', 'Alternate:Hyperpotassemia and hypertension familial', 'Alternate:Gordon hyperkalemia-hypertension syndrome', 'Alternate:Chloride shunt syndrome', 'Alternate:Pseudohypoaldosteronism, Type II'
199469648	'Preferred:Pseudohypoaldosteronism, type 2', 'Alternate:HYPERTENSIVE HYPERKALEMIA, FAMILIAL', 'Alternate:Hyperpotassemia and hypertension familial', 'Alternate:Gordon hyperkalemia-hypertension syndrome', 'Alternate:Chloride shunt syndrome', 'Alternate:Pseudohypoaldosteronism, Type II'
199469628	'Preferred:Pseudohypoaldosteronism, type 2', 'Alternate:HYPERTENSIVE HYPERKALEMIA, FAMILIAL', 'Alternate:Hyperpotassemia and hypertension familial', 'Alternate:Gordon hyperkalemia-hypertension syndrome', 'Alternate:Chloride shunt syndrome', 'Alternate:Pseudohypoaldosteronism, Type II'
199469633	'Preferred:Pseudohypoaldosteronism, type 2', 'Alternate:HYPERTENSIVE HYPERKALEMIA, FAMILIAL', 'Alternate:Hyperpotassemia and hypertension familial', 'Alternate:Gordon hyperkalemia-hypertension syndrome', 'Alternate:Chloride shunt syndrome', 'Alternate:Pseudohypoaldosteronism, Type II'
199469623	'Preferred:Pseudohypoaldosteronism, type 2', 'Alternate:HYPERTENSIVE HYPERKALEMIA, FAMILIAL', 'Alternate:Hyperpotassemia and hypertension familial', 'Alternate:Gordon hyperkalemia-hypertension syndrome', 'Alternate:Chloride shunt syndrome', 'Alternate:Pseudohypoaldosteronism, Type II'
199469626	'Preferred:Pseudohypoaldosteronism, type 2', 'Alternate:HYPERTENSIVE HYPERKALEMIA, FAMILIAL', 'Alternate:Hyperpotassemia and hypertension familial', 'Alternate:Gordon hyperkalemia-hypertension syndrome', 'Alternate:Chloride shunt syndrome', 'Alternate:Pseudohypoaldosteronism, Type II'
199469625	'Preferred:Pseudohypoaldosteronism, type 2', 'Alternate:HYPERTENSIVE HYPERKALEMIA, FAMILIAL', 'Alternate:Hyperpotassemia and hypertension familial', 'Alternate:Gordon hyperkalemia-hypertension syndrome', 'Alternate:Chloride shunt syndrome', 'Alternate:Pseudohypoaldosteronism, Type II'
199469639	'Preferred:Pseudohypoaldosteronism, type 2', 'Alternate:HYPERTENSIVE HYPERKALEMIA, FAMILIAL', 'Alternate:Hyperpotassemia and hypertension familial', 'Alternate:Gordon hyperkalemia-hypertension syndrome', 'Alternate:Chloride shunt syndrome', 'Alternate:Pseudohypoaldosteronism, Type II'
199469630	'Preferred:Pseudohypoaldosteronism, type 2', 'Alternate:HYPERTENSIVE HYPERKALEMIA, FAMILIAL', 'Alternate:Hyperpotassemia and hypertension familial', 'Alternate:Gordon hyperkalemia-hypertension syndrome', 'Alternate:Chloride shunt syndrome', 'Alternate:Pseudohypoaldosteronism, Type II'
199469642	'Preferred:Pseudohypoaldosteronism, type 2', 'Alternate:HYPERTENSIVE HYPERKALEMIA, FAMILIAL', 'Alternate:Hyperpotassemia and hypertension familial', 'Alternate:Gordon hyperkalemia-hypertension syndrome', 'Alternate:Chloride shunt syndrome', 'Alternate:Pseudohypoaldosteronism, Type II'
199469624	'Preferred:Pseudohypoaldosteronism, type 2', 'Alternate:HYPERTENSIVE HYPERKALEMIA, FAMILIAL', 'Alternate:Hyperpotassemia and hypertension familial', 'Alternate:Gordon hyperkalemia-hypertension syndrome', 'Alternate:Chloride shunt syndrome', 'Alternate:Pseudohypoaldosteronism, Type II'
199469634	'Preferred:Pseudohypoaldosteronism, type 2', 'Alternate:HYPERTENSIVE HYPERKALEMIA, FAMILIAL', 'Alternate:Hyperpotassemia and hypertension familial', 'Alternate:Gordon hyperkalemia-hypertension syndrome', 'Alternate:Chloride shunt syndrome', 'Alternate:Pseudohypoaldosteronism, Type II'
199469637	'Preferred:Pseudohypoaldosteronism, type 2', 'Alternate:HYPERTENSIVE HYPERKALEMIA, FAMILIAL', 'Alternate:Hyperpotassemia and hypertension familial', 'Alternate:Gordon hyperkalemia-hypertension syndrome', 'Alternate:Chloride shunt syndrome', 'Alternate:Pseudohypoaldosteronism, Type II'
199469627	'Preferred:Pseudohypoaldosteronism, type 2', 'Alternate:HYPERTENSIVE HYPERKALEMIA, FAMILIAL', 'Alternate:Hyperpotassemia and hypertension familial', 'Alternate:Gordon hyperkalemia-hypertension syndrome', 'Alternate:Chloride shunt syndrome', 'Alternate:Pseudohypoaldosteronism, Type II'
199469638	'Preferred:Pseudohypoaldosteronism, type 2', 'Alternate:HYPERTENSIVE HYPERKALEMIA, FAMILIAL', 'Alternate:Hyperpotassemia and hypertension familial', 'Alternate:Gordon hyperkalemia-hypertension syndrome', 'Alternate:Chloride shunt syndrome', 'Alternate:Pseudohypoaldosteronism, Type II'
199469640	'Preferred:Pseudohypoaldosteronism, type 2', 'Alternate:HYPERTENSIVE HYPERKALEMIA, FAMILIAL', 'Alternate:Hyperpotassemia and hypertension familial', 'Alternate:Gordon hyperkalemia-hypertension syndrome', 'Alternate:Chloride shunt syndrome', 'Alternate:Pseudohypoaldosteronism, Type II'
199469629	'Preferred:Pseudohypoaldosteronism, type 2', 'Alternate:HYPERTENSIVE HYPERKALEMIA, FAMILIAL', 'Alternate:Hyperpotassemia and hypertension familial', 'Alternate:Gordon hyperkalemia-hypertension syndrome', 'Alternate:Chloride shunt syndrome', 'Alternate:Pseudohypoaldosteronism, Type II'
199469643	'Preferred:Pseudohypoaldosteronism, type 2', 'Alternate:HYPERTENSIVE HYPERKALEMIA, FAMILIAL', 'Alternate:Hyperpotassemia and hypertension familial', 'Alternate:Gordon hyperkalemia-hypertension syndrome', 'Alternate:Chloride shunt syndrome', 'Alternate:Pseudohypoaldosteronism, Type II'
199469635	'Preferred:Pseudohypoaldosteronism, type 2', 'Alternate:HYPERTENSIVE HYPERKALEMIA, FAMILIAL', 'Alternate:Hyperpotassemia and hypertension familial', 'Alternate:Gordon hyperkalemia-hypertension syndrome', 'Alternate:Chloride shunt syndrome', 'Alternate:Pseudohypoaldosteronism, Type II'
199469636	'Preferred:Pseudohypoaldosteronism, type 2', 'Alternate:HYPERTENSIVE HYPERKALEMIA, FAMILIAL', 'Alternate:Hyperpotassemia and hypertension familial', 'Alternate:Gordon hyperkalemia-hypertension syndrome', 'Alternate:Chloride shunt syndrome', 'Alternate:Pseudohypoaldosteronism, Type II'
199469646	'Preferred:Pseudohypoaldosteronism, type 2', 'Alternate:HYPERTENSIVE HYPERKALEMIA, FAMILIAL', 'Alternate:Hyperpotassemia and hypertension familial', 'Alternate:Gordon hyperkalemia-hypertension syndrome', 'Alternate:Chloride shunt syndrome', 'Alternate:Pseudohypoaldosteronism, Type II'
199469641	'Preferred:Pseudohypoaldosteronism, type 2', 'Alternate:HYPERTENSIVE HYPERKALEMIA, FAMILIAL', 'Alternate:Hyperpotassemia and hypertension familial', 'Alternate:Gordon hyperkalemia-hypertension syndrome', 'Alternate:Chloride shunt syndrome', 'Alternate:Pseudohypoaldosteronism, Type II'
199469631	'Preferred:Pseudohypoaldosteronism, type 2', 'Alternate:HYPERTENSIVE HYPERKALEMIA, FAMILIAL', 'Alternate:Hyperpotassemia and hypertension familial', 'Alternate:Gordon hyperkalemia-hypertension syndrome', 'Alternate:Chloride shunt syndrome', 'Alternate:Pseudohypoaldosteronism, Type II'
199469632	'Preferred:Pseudohypoaldosteronism, type 2', 'Alternate:HYPERTENSIVE HYPERKALEMIA, FAMILIAL', 'Alternate:Hyperpotassemia and hypertension familial', 'Alternate:Gordon hyperkalemia-hypertension syndrome', 'Alternate:Chloride shunt syndrome', 'Alternate:Pseudohypoaldosteronism, Type II'
199469645	'Preferred:Pseudohypoaldosteronism, type 2', 'Alternate:HYPERTENSIVE HYPERKALEMIA, FAMILIAL', 'Alternate:Hyperpotassemia and hypertension familial', 'Alternate:Gordon hyperkalemia-hypertension syndrome', 'Alternate:Chloride shunt syndrome', 'Alternate:Pseudohypoaldosteronism, Type II'
515726234	'Preferred:Malformation of the heart', 'Alternate:HEART, MALFORMATION OF', 'Alternate:Congenital heart defect'
104894382	'Preferred:Malformation of the heart', 'Alternate:HEART, MALFORMATION OF', 'Alternate:Congenital heart defect'
515726230	'Preferred:Malformation of the heart', 'Alternate:HEART, MALFORMATION OF', 'Alternate:Congenital heart defect'
515726232	'Preferred:Malformation of the heart', 'Alternate:HEART, MALFORMATION OF', 'Alternate:Congenital heart defect'
515726233	'Preferred:Malformation of the heart', 'Alternate:HEART, MALFORMATION OF', 'Alternate:Congenital heart defect'
515726231	'Preferred:Malformation of the heart', 'Alternate:HEART, MALFORMATION OF', 'Alternate:Congenital heart defect'
527236038	'Preferred:Mucopolysaccharidosis, MPS-III-B', 'Alternate:NAGLU DEFICIENCY', 'Alternate:Mucopoly-saccharidosis type 3B', 'Alternate:Sanfilippo syndrome B', 'Alternate:N-acetyl-alpha-d-glucosaminidase deficiency', 'Alternate:MPS 3B', 'Alternate:MPS III B', 'Alternate:MUCOPOLYSACCHARIDOSIS, TYPE IIIB'
527236037	'Preferred:Mucopolysaccharidosis, MPS-III-B', 'Alternate:NAGLU DEFICIENCY', 'Alternate:Mucopoly-saccharidosis type 3B', 'Alternate:Sanfilippo syndrome B', 'Alternate:N-acetyl-alpha-d-glucosaminidase deficiency', 'Alternate:MPS 3B', 'Alternate:MPS III B', 'Alternate:MUCOPOLYSACCHARIDOSIS, TYPE IIIB'
527236034	'Preferred:Mental retardation, autosomal dominant 6'
527236040	'Preferred:Hypomyelination with brainstem and spinal cord involvement and leg spasticity', 'Alternate:ASPARTYL-tRNA SYNTHETASE DEFICIENCY'
527236035	'Preferred:Mental retardation, autosomal recessive 18'
527236036	'Preferred:Mental retardation, autosomal recessive 18'
527236031	'Preferred:Multiple congenital anomalies-hypotonia-seizures syndrome 3'
137852959	'Preferred:Hypoprebetalipoproteinemia, acanthocytosis, retinitis pigmentosa, and pallidal degeneration'
137852967	'Preferred:Hypoprebetalipoproteinemia, acanthocytosis, retinitis pigmentosa, and pallidal degeneration'
202247813	'Preferred:Hyperekplexia hereditary', 'Alternate:HYPEREKPLEXIA, HEREDITARY 1', 'Alternate:Startle disease, familial', 'Alternate:Startle reaction, exaggerated', 'Alternate:Stiff-baby syndrome', 'Alternate:Stiff-man syndrome, congenital', 'Alternate:Stiff-person syndrome, congenital', 'Alternate:Kok disease', 'Alternate:Hyperexplexia, hereditary', 'Alternate:HYPEREKPLEXIA 1, AUTOSOMAL DOMINANT', '…
	'Preferred:Agammaglobulinemia, non-Bruton type', 'Alternate:AGAMMAGLOBULINEMIA 1', 'Alternate:AGAMMAGLOBULINEMIA, AUTOSOMAL RECESSIVE, DUE TO IGHM DEFECT', 'Alternate:Agammaglobulinemia due to early proB cell defect', 'Alternate:Agammaglobulinemia, autosomal recessive', 'Alternate:AGAMMAGLOBULINEMIA 1, AUTOSOMAL RECESSIVE'
	'Preferred:Agammaglobulinemia, non-Bruton type', 'Alternate:AGAMMAGLOBULINEMIA 1', 'Alternate:AGAMMAGLOBULINEMIA, AUTOSOMAL RECESSIVE, DUE TO IGHM DEFECT', 'Alternate:Agammaglobulinemia due to early proB cell defect', 'Alternate:Agammaglobulinemia, autosomal recessive', 'Alternate:AGAMMAGLOBULINEMIA 1, AUTOSOMAL RECESSIVE'
76242087	'Preferred:Alloalbuminemia'
137854861	'Preferred:Pseudoexfoliation glaucoma', 'Alternate:EXFOLIATION GLAUCOMA', 'Alternate:PSEUDOEXFOLIATION OF THE LENS', 'Alternate:PSEUDOEXFOLIATION SYNDROME', 'Alternate:Exfoliation Syndrome'
137854859	'Preferred:Pseudoexfoliation glaucoma', 'Alternate:EXFOLIATION GLAUCOMA', 'Alternate:PSEUDOEXFOLIATION OF THE LENS', 'Alternate:PSEUDOEXFOLIATION SYNDROME', 'Alternate:Exfoliation Syndrome'
137854886	'Preferred:Pseudoexfoliation glaucoma', 'Alternate:EXFOLIATION GLAUCOMA', 'Alternate:PSEUDOEXFOLIATION OF THE LENS', 'Alternate:PSEUDOEXFOLIATION SYNDROME', 'Alternate:Exfoliation Syndrome'
137854864	'Preferred:Pseudoexfoliation glaucoma', 'Alternate:EXFOLIATION GLAUCOMA', 'Alternate:PSEUDOEXFOLIATION OF THE LENS', 'Alternate:PSEUDOEXFOLIATION SYNDROME', 'Alternate:Exfoliation Syndrome'
483353047	'Preferred:Enlarged vestibular aqueduct syndrome', 'Alternate:DILATED VESTIBULAR AQUEDUCT', 'Alternate:NEUROSENSORY NONSYNDROMIC RECESSIVE DEAFNESS 4', 'Alternate:DEAFNESS, AUTOSOMAL RECESSIVE 4, WITH ENLARGED VESTIBULAR AQUEDUCT', 'Alternate:DEAFNESS, AUTOSOMAL RECESSIVE 4, WITH ENLARGED VESTIBULAR AQUEDUCT, DIGENIC', 'Alternate:Pendred Syndrome/DFNB4'
483353048	'Preferred:Enlarged vestibular aqueduct syndrome', 'Alternate:DILATED VESTIBULAR AQUEDUCT', 'Alternate:NEUROSENSORY NONSYNDROMIC RECESSIVE DEAFNESS 4', 'Alternate:DEAFNESS, AUTOSOMAL RECESSIVE 4, WITH ENLARGED VESTIBULAR AQUEDUCT', 'Alternate:DEAFNESS, AUTOSOMAL RECESSIVE 4, WITH ENLARGED VESTIBULAR AQUEDUCT, DIGENIC', 'Alternate:Pendred Syndrome/DFNB4'
367543284	'Preferred:Borrone Di Rocco Crovato syndrome', 'Alternate:Borrone dermatocardioskeletal syndrome'
483352821	'Preferred:Hypotension', 'Alternate:Arterial hypotension', 'Alternate:Low blood pressure'
112418040	'Preferred:Hypotension', 'Alternate:Arterial hypotension', 'Alternate:Low blood pressure'
142749289	'Preferred:Hypotension', 'Alternate:Arterial hypotension', 'Alternate:Low blood pressure'
112847236	'Preferred:Hypotension', 'Alternate:Arterial hypotension', 'Alternate:Low blood pressure'
111743412	'Preferred:Hypotension', 'Alternate:Arterial hypotension', 'Alternate:Low blood pressure'
367807577	'Preferred:Hypotension', 'Alternate:Arterial hypotension', 'Alternate:Low blood pressure'
201441444	'Preferred:Hypotension', 'Alternate:Arterial hypotension', 'Alternate:Low blood pressure'
483352820	'Preferred:Hypotension', 'Alternate:Arterial hypotension', 'Alternate:Low blood pressure'
151339003	'Preferred:Nail disease'
151339002	'Preferred:Nail disease'
483353013	'Preferred:Atrophoderma vermiculatum', 'Alternate:ATROPHODERMIA RETICULATA SYMMETRICA FACIEI', 'Alternate:Atrophodermia vermiculata', 'Alternate:Atrophodermia reticulata', 'Alternate:Folliculitis ulerythematosa', 'Alternate:Folliculitis ulerythematosa reticulata', 'Alternate:Honeycomb atrophy'
147962513	"Preferred:Ectodermal dysplasia, 'pure' hair-nail type", "Alternate:ECTODERMAL DYSPLASIA, ''PURE'' HAIR/NAIL TYPE"
267607078	'Preferred:Mental retardation, anterior maxillary protrusion, and strabismus'
267606652	'Preferred:Congenital disorder of glycosylation type 1P', 'Alternate:CONGENITAL DISORDER OF GLYCOSYLATION, TYPE Ip'
12075	'Preferred:DUFFY BLOOD GROUP SYSTEM, FYA/FYB POLYMORPHISM'
34599082	'Preferred:DUFFY BLOOD GROUP SYSTEM, FY(bwk) PHENOTYPE'
150829393	'Preferred:Spinocerebellar ataxia autosomal recessive 5', 'Alternate:Cerebellar ataxia with mental retardation optic atrophy and skin abnormalities'
1800758	'Preferred:HFE INTRONIC POLYMORPHISM'
28934889	'Preferred:HFE POLYMORPHISM'
111033557	'Preferred:HFE POLYMORPHISM'
267606624	'Preferred:Polyneuropathy, hearing loss, ataxia, retinitis pigmentosa, and cataract'
267607182	'Preferred:Retinitis pigmentosa 58'
138207257	'Preferred:Primary hyperoxaluria, type III'
267606794	'Preferred:Retinitis pigmentosa 28', 'Alternate:RP 28'
267606793	'Preferred:Retinitis pigmentosa 28', 'Alternate:RP 28'
267606718	'Preferred:Microcephaly 9, primary, autosomal recessive'
104894031	'Preferred:Tritanopia', 'Alternate:BLUE COLORBLINDNESS', 'Alternate:COLORBLINDNESS, TRITAN', 'Alternate:COLORBLINDNESS, TRITANOPIC'
104894032	'Preferred:Tritanopia', 'Alternate:BLUE COLORBLINDNESS', 'Alternate:COLORBLINDNESS, TRITAN', 'Alternate:COLORBLINDNESS, TRITANOPIC'
104894033	'Preferred:Tritanopia', 'Alternate:BLUE COLORBLINDNESS', 'Alternate:COLORBLINDNESS, TRITAN', 'Alternate:COLORBLINDNESS, TRITANOPIC'
121965086	'Preferred:Wolman disease'
	'Preferred:Wolman disease'
	'Preferred:Wolman disease'
121965087	'Preferred:Wolman disease'
137853594	"Preferred:Farber's lipogranulomatosis", 'Alternate:Farber disease'
137853595	"Preferred:Farber's lipogranulomatosis", 'Alternate:Farber disease'
137853596	"Preferred:Farber's lipogranulomatosis", 'Alternate:Farber disease'
137853597	"Preferred:Farber's lipogranulomatosis", 'Alternate:Farber disease'
	'Preferred:Retinitis pigmentosa 54'
267606690	'Preferred:Retinitis pigmentosa 54'
	'Preferred:Retinitis pigmentosa 54'
267606691	'Preferred:Retinitis pigmentosa 54'
	'Preferred:Retinitis pigmentosa 54'
267607173	'Preferred:Arthrogryposis, renal dysfunction, and cholestasis 2'
	'Preferred:Arthrogryposis, renal dysfunction, and cholestasis 2'
200370925	'Preferred:Arthrogryposis, renal dysfunction, and cholestasis 2'
267607172	'Preferred:Arthrogryposis, renal dysfunction, and cholestasis 2'
	'Preferred:Keratosis linearis with ichthyosis congenita and sclerosing keratoderma', 'Alternate:KLICK SYNDROME'
121964963	'Preferred:Homocystinuria, pyridoxine-responsive'
121964967	'Preferred:Homocystinuria, pyridoxine-responsive'
121964968	'Preferred:Homocystinuria, pyridoxine-responsive'
121964969	'Preferred:Homocystinuria, pyridoxine-responsive'
121964970	'Preferred:Homocystinuria, pyridoxine-responsive'
	'Preferred:Homocystinuria, pyridoxine-responsive'
28934892	'Preferred:HYPERHOMOCYSTEINEMIA, THROMBOTIC, CBS-RELATED'
121964973	'Preferred:Homocystinuria, pyridoxine-nonresponsive'
	'Preferred:CYSTATHIONINE BETA-SYNTHETASE POLYMORPHISM'
267607135	'Preferred:Deafness, autosomal recessive 79'
267606688	'Preferred:Brown-Vialetto-Van laere syndrome', 'Alternate:BULBAR PALSY, PROGRESSIVE, WITH SENSORINEURAL DEAFNESS', 'Alternate:PONTOBULBAR PALSY WITH DEAFNESS', 'Alternate:Pontobulbar palsy and neurosensory deafness', 'Alternate:BROWN-VIALETTO-VAN LAERE SYNDROME 1', 'Alternate:BROWN-VIALETTO-VAN LAERE SYNDROME 1, MILD'
11461	'Preferred:OAT POLYMORPHISM'
121965047	'Preferred:Gyrate atrophy of choroid and retina with pyridoxine-responsive ornithinemia'
121965059	'Preferred:Gyrate atrophy of choroid and retina with pyridoxine-responsive ornithinemia'
121964923	'Preferred:Dihydropyrimidinase deficiency', 'Alternate:DIHYDROPYRIMIDINURIA', 'Alternate:DPH DEFICIENCY', 'Alternate:DPYS DEFICIENCY'
267606773	'Preferred:Dihydropyrimidinase deficiency', 'Alternate:DIHYDROPYRIMIDINURIA', 'Alternate:DPH DEFICIENCY', 'Alternate:DPYS DEFICIENCY'
121964924	'Preferred:Dihydropyrimidinase deficiency', 'Alternate:DIHYDROPYRIMIDINURIA', 'Alternate:DPH DEFICIENCY', 'Alternate:DPYS DEFICIENCY'
267606774	'Preferred:Dihydropyrimidinase deficiency', 'Alternate:DIHYDROPYRIMIDINURIA', 'Alternate:DPH DEFICIENCY', 'Alternate:DPYS DEFICIENCY'
	'Preferred:Frank Ter Haar syndrome', 'Alternate:MELNICK-NEEDLES SYNDROME, AUTOSOMAL RECESSIVE', 'Alternate:Ter Haar syndrome', 'Alternate:Autosomal recessive Melnick-Needles syndrome (formerly)', 'Alternate:Megalocornea, multiple skeletal anomalies, and developmental delay'
	'Preferred:Frank Ter Haar syndrome', 'Alternate:MELNICK-NEEDLES SYNDROME, AUTOSOMAL RECESSIVE', 'Alternate:Ter Haar syndrome', 'Alternate:Autosomal recessive Melnick-Needles syndrome (formerly)', 'Alternate:Megalocornea, multiple skeletal anomalies, and developmental delay'
267607046	'Preferred:Frank Ter Haar syndrome', 'Alternate:MELNICK-NEEDLES SYNDROME, AUTOSOMAL RECESSIVE', 'Alternate:Ter Haar syndrome', 'Alternate:Autosomal recessive Melnick-Needles syndrome (formerly)', 'Alternate:Megalocornea, multiple skeletal anomalies, and developmental delay'
	'Preferred:Frank Ter Haar syndrome', 'Alternate:MELNICK-NEEDLES SYNDROME, AUTOSOMAL RECESSIVE', 'Alternate:Ter Haar syndrome', 'Alternate:Autosomal recessive Melnick-Needles syndrome (formerly)', 'Alternate:Megalocornea, multiple skeletal anomalies, and developmental delay'
	'Preferred:Spinocerebellar ataxia 8'
267606855	'Preferred:Deafness, autosomal recessive 25'
267606856	'Preferred:Deafness, autosomal recessive 25'
201108965	'Preferred:Joubert syndrome 2', 'Alternate:Cerebellooculorenal syndrome 2', 'Alternate:Joubert Syndrome and Related Disorders'
121917721	'Preferred:Prolidase deficiency', 'Alternate:Prolidase Deficiency'
	'Preferred:Prolidase deficiency', 'Alternate:Prolidase Deficiency'
	'Preferred:Prolidase deficiency', 'Alternate:Prolidase Deficiency'
121917725	'Preferred:Prolidase deficiency', 'Alternate:Prolidase Deficiency'
267606944	'Preferred:Prolidase deficiency', 'Alternate:Prolidase Deficiency'
	'Preferred:Prolidase deficiency', 'Alternate:Prolidase Deficiency'
267606943	'Preferred:Prolidase deficiency', 'Alternate:Prolidase Deficiency'
121964904	'Preferred:Aspartylglucosaminuria, finnish type'
	'Preferred:Methemoglobinemia type 4', 'Alternate:METHEMOGLOBINEMIA DUE TO DEFICIENCY OF CYTOCHROME b5'
121965006	'Preferred:Methemoglobinemia type 2', 'Alternate:METHEMOGLOBINEMIA, TYPE II'
	'Preferred:Methemoglobinemia type 2', 'Alternate:METHEMOGLOBINEMIA, TYPE II'
	'Preferred:Methemoglobinemia type 2', 'Alternate:METHEMOGLOBINEMIA, TYPE II'
121965010	'Preferred:Methemoglobinemia type 2', 'Alternate:METHEMOGLOBINEMIA, TYPE II'
121965011	'Preferred:Methemoglobinemia type 2', 'Alternate:METHEMOGLOBINEMIA, TYPE II'
	'Preferred:Methemoglobinemia type 2', 'Alternate:METHEMOGLOBINEMIA, TYPE II'
1800457	'Preferred:NADH-CYTOCHROME b5 REDUCTASE POLYMORPHISM'
	'Preferred:Methemoglobinemia type 2', 'Alternate:METHEMOGLOBINEMIA, TYPE II'
121965014	'Preferred:Methemoglobinemia type 2', 'Alternate:METHEMOGLOBINEMIA, TYPE II'
61732609	'Preferred:Methemoglobinemia type 2', 'Alternate:METHEMOGLOBINEMIA, TYPE II'
	'Preferred:Ciliary dyskinesia, primary, 13', 'Alternate:CILIARY DYSKINESIA, PRIMARY, 13, WITH OR WITHOUT SITUS INVERSUS', 'Alternate:Primary Ciliary Dyskinesia'
	'Preferred:Anti-plasmin deficiency, congenital', 'Alternate:ANTIPLASMIN DEFICIENCY', 'Alternate:PLASMIN INHIBITOR DEFICIENCY', 'Alternate:Alpha-2-plasmin inhibitor deficiency'
121965062	'Preferred:Anti-plasmin deficiency, congenital', 'Alternate:ANTIPLASMIN DEFICIENCY', 'Alternate:PLASMIN INHIBITOR DEFICIENCY', 'Alternate:Alpha-2-plasmin inhibitor deficiency'
61750584	'Preferred:von Willebrand disease, type 2a'
61750117	'Preferred:von Willebrand disease, type 2a'
61750579	'Preferred:von Willebrand disease, type 2a'
61749392	'Preferred:von Willebrand disease, type 2b'
61749384	'Preferred:von Willebrand disease, type 2b'
61749387	'Preferred:von Willebrand disease, type 2b'
61749397	'Preferred:von Willebrand disease, type 2b'
61749403	'Preferred:von Willebrand disease, type 2b'
61750581	'Preferred:von Willebrand disease, type 2a'
1800382	'Preferred:VON WILLEBRAND FACTOR POLYMORPHISM'
61748477	'Preferred:von Willebrand disease type 2N', 'Alternate:von Willebrand disease, type 2n'
121964894	'Preferred:von Willebrand disease type 2N', 'Alternate:von Willebrand disease, type 2n'
61750612	'Preferred:von Willebrand disease type 3', 'Alternate:von Willebrand disease, type 3'
61750612	'Preferred:von Willebrand disease type 1', 'Alternate:VON WILLEBRAND DISEASE, TYPE I', 'Alternate:VWD, TYPE 1', 'Alternate:von Willebrand disease, type 1'
61751296	'Preferred:von Willebrand disease type 3', 'Alternate:von Willebrand disease, type 3'
61749398	'Preferred:von Willebrand disease type 2M', 'Alternate:von Willebrand disease, type 2m'
61749372	'Preferred:von Willebrand disease, type 2a'
61749393	'Preferred:von Willebrand disease, type 2b'
61750101	'Preferred:von Willebrand disease, type 2a'
61754011	'Preferred:von Willebrand disease, type 2a'
61751310	'Preferred:von Willebrand disease, type 2a'
	'Preferred:von Willebrand disease, type 2a'
121964895	'Preferred:von Willebrand disease type 1', 'Alternate:VON WILLEBRAND DISEASE, TYPE I', 'Alternate:VWD, TYPE 1', 'Alternate:von Willebrand disease, type 1'
121964895	'Preferred:von Willebrand factor Vicenza'
61748511	'Preferred:von Willebrand disease type 1', 'Alternate:VON WILLEBRAND DISEASE, TYPE I', 'Alternate:VWD, TYPE 1', 'Alternate:von Willebrand disease, type 1'
61749380	'Preferred:von Willebrand disease type 2M', 'Alternate:von Willebrand disease, type 2m'
61748478	'Preferred:von Willebrand disease type 2N', 'Alternate:von Willebrand disease, type 2n'
62643630	'Preferred:von Willebrand disease type 2N', 'Alternate:von Willebrand disease, type 2n'
61749370	'Preferred:von Willebrand disease, type 2b'
61750630	'Preferred:von Willebrand disease type 3', 'Alternate:von Willebrand disease, type 3'
61754002	'Preferred:von Willebrand disease type 2N', 'Alternate:von Willebrand disease, type 2n'
61748497	'Preferred:von Willebrand disease type 2N', 'Alternate:von Willebrand disease, type 2n'
61754010	'Preferred:von Willebrand disease, type 2a'
267607154	'Preferred:Exudative vitreoretinopathy 5'
267607151	'Preferred:Exudative vitreoretinopathy 5'
	'Preferred:Exudative vitreoretinopathy 5'
267607153	'Preferred:Exudative vitreoretinopathy 5'
	'Preferred:Exudative vitreoretinopathy 5'
267607152	'Preferred:Exudative vitreoretinopathy 5'
	'Preferred:Dilated cardiomyopathy 1CC'
137853198	'Preferred:Dilated cardiomyopathy 1CC'
137852739	'Preferred:Hereditary sensory and autonomic neuropathy type IIB'
137852737	'Preferred:Hereditary sensory and autonomic neuropathy type IIB'
	'Preferred:Hereditary sensory and autonomic neuropathy type IIB'
137854549	'Preferred:Galactosialidosis, late infantile'
121918370	'Preferred:Deafness, autosomal recessive 77'
137852795	'Preferred:Urocanate hydratase deficiency'
137852796	'Preferred:Urocanate hydratase deficiency'
121918137	'Preferred:Leukoencephalopathy, cystic, without megalencephaly'
	'Preferred:Leukoencephalopathy, cystic, without megalencephaly'
	'Preferred:Leukoencephalopathy, cystic, without megalencephaly'
	'Preferred:Leukoencephalopathy, cystic, without megalencephaly'
	'Preferred:Leukoencephalopathy, cystic, without megalencephaly'
	'Preferred:Leukoencephalopathy, cystic, without megalencephaly'
10250779	'Preferred:Glycogen storage disease type X', 'Alternate:GSD X', 'Alternate:PHOSPHOGLYCERATE MUTASE, MUSCLE, DEFICIENCY OF', 'Alternate:Dimauro disease', 'Alternate:Human muscle phosphoglycerate mutase deficiency', 'Alternate:Myopathy due to phosphoglycerate mutase deficiency'
104894030	'Preferred:Glycogen storage disease type X', 'Alternate:GSD X', 'Alternate:PHOSPHOGLYCERATE MUTASE, MUSCLE, DEFICIENCY OF', 'Alternate:Dimauro disease', 'Alternate:Human muscle phosphoglycerate mutase deficiency', 'Alternate:Myopathy due to phosphoglycerate mutase deficiency'
104894034	'Preferred:Glycogen storage disease type X', 'Alternate:GSD X', 'Alternate:PHOSPHOGLYCERATE MUTASE, MUSCLE, DEFICIENCY OF', 'Alternate:Dimauro disease', 'Alternate:Human muscle phosphoglycerate mutase deficiency', 'Alternate:Myopathy due to phosphoglycerate mutase deficiency'
77938727	'Preferred:Glycogen storage disease type X', 'Alternate:GSD X', 'Alternate:PHOSPHOGLYCERATE MUTASE, MUSCLE, DEFICIENCY OF', 'Alternate:Dimauro disease', 'Alternate:Human muscle phosphoglycerate mutase deficiency', 'Alternate:Myopathy due to phosphoglycerate mutase deficiency'
121918134	'Preferred:Mitochondrial complex I deficiency', 'Alternate:Complex 1 mitochondrial respiratory chain deficiency', 'Alternate:NADH coenzyme Q reductase deficiency'
121918135	'Preferred:Mitochondrial complex I deficiency', 'Alternate:Complex 1 mitochondrial respiratory chain deficiency', 'Alternate:NADH coenzyme Q reductase deficiency'
121918136	'Preferred:Mitochondrial complex I deficiency', 'Alternate:Complex 1 mitochondrial respiratory chain deficiency', 'Alternate:NADH coenzyme Q reductase deficiency'
121918555	'Preferred:MACROTHROMBOCYTOPENIA, AUTOSOMAL DOMINANT, TUBB1-RELATED'
137853192	'Preferred:Mitochondrial complex II deficiency', 'Alternate:Complex 2 mitochondrial respiratory chain deficiency', 'Alternate:Succinate CoQ reductase deficiency', 'Alternate:Mitochondrial respiratory chain complex II deficiency'
137853193	'Preferred:Mitochondrial complex II deficiency', 'Alternate:Complex 2 mitochondrial respiratory chain deficiency', 'Alternate:Succinate CoQ reductase deficiency', 'Alternate:Mitochondrial respiratory chain complex II deficiency'
1135062	'Preferred:AUBERGER BLOOD GROUP POLYMORPHISM Au(a)/Au(b)'
121918132	'Preferred:BLOOD GROUP--LUTHERAN NULL'
	'Preferred:BLOOD GROUP--LUTHERAN NULL'
3810141	'Preferred:BLOOD GROUP--LUTHERAN NULL'
121918133	'Preferred:BLOOD GROUP--LUTHERAN NULL'
121917866	'Preferred:Coproporphyria'
	'Preferred:Coproporphyria'
121917868	'Preferred:Harderoporphyria'
	'Preferred:Coproporphyria'
	'Preferred:Coproporphyria'
121917870	'Preferred:Coproporphyria'
	'Preferred:Harderoporphyria'
121917871	'Preferred:Coproporphyria'
28931603	'Preferred:Coproporphyria'
121917872	'Preferred:Coproporphyria'
121917873	'Preferred:Coproporphyria'
	'Preferred:Coproporphyria'
121917874	'Preferred:Coproporphyria, digenic'
76917243	'Preferred:Hereditary fructosuria', 'Alternate:FRUCTOSE INTOLERANCE', 'Alternate:FRUCTOSEMIA', 'Alternate:Hereditary fructose intolerance'
118204426	'Preferred:Hereditary fructosuria', 'Alternate:FRUCTOSE INTOLERANCE', 'Alternate:FRUCTOSEMIA', 'Alternate:Hereditary fructose intolerance'
78340951	'Preferred:Hereditary fructosuria', 'Alternate:FRUCTOSE INTOLERANCE', 'Alternate:FRUCTOSEMIA', 'Alternate:Hereditary fructose intolerance'
	'Preferred:Hereditary fructosuria', 'Alternate:FRUCTOSE INTOLERANCE', 'Alternate:FRUCTOSEMIA', 'Alternate:Hereditary fructose intolerance'
	'Preferred:Hereditary fructosuria', 'Alternate:FRUCTOSE INTOLERANCE', 'Alternate:FRUCTOSEMIA', 'Alternate:Hereditary fructose intolerance'
118204430	'Preferred:Hereditary fructosuria', 'Alternate:FRUCTOSE INTOLERANCE', 'Alternate:FRUCTOSEMIA', 'Alternate:Hereditary fructose intolerance'
104894273	'Preferred:6-pyruvoyl-tetrahydropterin synthase deficiency', 'Alternate:HYPERPHENYLALANINEMIA, BH4-DEFICIENT, A', 'Alternate:HYPERPHENYLALANINEMIA, TETRAHYDROBIOPTERIN-DEFICIENT, DUE TO PTS DEFICIENCY'
104894274	'Preferred:Hyperphenylalaninemia, bh4-deficient, a, due to partial pts deficiency'
	'Preferred:Hyperphenylalaninemia, bh4-deficient, a, due to partial pts deficiency'
104894275	'Preferred:6-pyruvoyl-tetrahydropterin synthase deficiency', 'Alternate:HYPERPHENYLALANINEMIA, BH4-DEFICIENT, A', 'Alternate:HYPERPHENYLALANINEMIA, TETRAHYDROBIOPTERIN-DEFICIENT, DUE TO PTS DEFICIENCY'
104894276	'Preferred:6-pyruvoyl-tetrahydropterin synthase deficiency', 'Alternate:HYPERPHENYLALANINEMIA, BH4-DEFICIENT, A', 'Alternate:HYPERPHENYLALANINEMIA, TETRAHYDROBIOPTERIN-DEFICIENT, DUE TO PTS DEFICIENCY'
104894277	'Preferred:6-pyruvoyl-tetrahydropterin synthase deficiency', 'Alternate:HYPERPHENYLALANINEMIA, BH4-DEFICIENT, A', 'Alternate:HYPERPHENYLALANINEMIA, TETRAHYDROBIOPTERIN-DEFICIENT, DUE TO PTS DEFICIENCY'
104894278	'Preferred:Hyperphenylalaninemia, bh4-deficient, a, due to partial pts deficiency'
104894279	'Preferred:Hyperphenylalaninemia, bh4-deficient, a, due to partial pts deficiency'
104894280	'Preferred:6-pyruvoyl-tetrahydropterin synthase deficiency', 'Alternate:HYPERPHENYLALANINEMIA, BH4-DEFICIENT, A', 'Alternate:HYPERPHENYLALANINEMIA, TETRAHYDROBIOPTERIN-DEFICIENT, DUE TO PTS DEFICIENCY'
	'Preferred:6-pyruvoyl-tetrahydropterin synthase deficiency', 'Alternate:HYPERPHENYLALANINEMIA, BH4-DEFICIENT, A', 'Alternate:HYPERPHENYLALANINEMIA, TETRAHYDROBIOPTERIN-DEFICIENT, DUE TO PTS DEFICIENCY'
	'Preferred:6-pyruvoyl-tetrahydropterin synthase deficiency', 'Alternate:HYPERPHENYLALANINEMIA, BH4-DEFICIENT, A', 'Alternate:HYPERPHENYLALANINEMIA, TETRAHYDROBIOPTERIN-DEFICIENT, DUE TO PTS DEFICIENCY'
	'Preferred:Riddle syndrome', 'Alternate:RADIOSENSITIVITY, IMMUNODEFICIENCY, DYSMORPHIC FEATURES, AND LEARNING DIFFICULTIES'
	'Preferred:Riddle syndrome', 'Alternate:RADIOSENSITIVITY, IMMUNODEFICIENCY, DYSMORPHIC FEATURES, AND LEARNING DIFFICULTIES'
	'Preferred:Dihydropteridine reductase deficiency', 'Alternate:HYPERPHENYLALANINEMIA, TETRAHYDROBIOPTERIN-DEFICIENT, DUE TO DHPR DEFICIENCY', 'Alternate:Quinoid dihydropteridine reductase deficiency', 'Alternate:Phenylketonuria II'
104893863	'Preferred:Dihydropteridine reductase deficiency', 'Alternate:HYPERPHENYLALANINEMIA, TETRAHYDROBIOPTERIN-DEFICIENT, DUE TO DHPR DEFICIENCY', 'Alternate:Quinoid dihydropteridine reductase deficiency', 'Alternate:Phenylketonuria II'
104893864	'Preferred:Dihydropteridine reductase deficiency', 'Alternate:HYPERPHENYLALANINEMIA, TETRAHYDROBIOPTERIN-DEFICIENT, DUE TO DHPR DEFICIENCY', 'Alternate:Quinoid dihydropteridine reductase deficiency', 'Alternate:Phenylketonuria II'
104893865	'Preferred:Dihydropteridine reductase deficiency', 'Alternate:HYPERPHENYLALANINEMIA, TETRAHYDROBIOPTERIN-DEFICIENT, DUE TO DHPR DEFICIENCY', 'Alternate:Quinoid dihydropteridine reductase deficiency', 'Alternate:Phenylketonuria II'
	'Preferred:Dihydropteridine reductase deficiency', 'Alternate:HYPERPHENYLALANINEMIA, TETRAHYDROBIOPTERIN-DEFICIENT, DUE TO DHPR DEFICIENCY', 'Alternate:Quinoid dihydropteridine reductase deficiency', 'Alternate:Phenylketonuria II'
104893866	'Preferred:Dihydropteridine reductase deficiency', 'Alternate:HYPERPHENYLALANINEMIA, TETRAHYDROBIOPTERIN-DEFICIENT, DUE TO DHPR DEFICIENCY', 'Alternate:Quinoid dihydropteridine reductase deficiency', 'Alternate:Phenylketonuria II'
104893867	'Preferred:Dihydropteridine reductase deficiency', 'Alternate:HYPERPHENYLALANINEMIA, TETRAHYDROBIOPTERIN-DEFICIENT, DUE TO DHPR DEFICIENCY', 'Alternate:Quinoid dihydropteridine reductase deficiency', 'Alternate:Phenylketonuria II'
587776516	'Preferred:Mitchell-Riley syndrome', 'Alternate:DIABETES, NEONATAL, WITH PANCREATIC HYPOPLASIA, INTESTINAL ATRESIA, AND GALLBLADDER APLASIA OR HYPOPLASIA'
137852829	'Preferred:Spherocytosis type 1', 'Alternate:SPHEROCYTOSIS, HEREDITARY, 1'
	'Preferred:Spherocytosis, type 1, autosomal recessive'
	'Preferred:Spherocytosis, type 1, autosomal recessive'
137852830	'Preferred:Spherocytosis type 1', 'Alternate:SPHEROCYTOSIS, HEREDITARY, 1'
137852831	'Preferred:Spherocytosis type 1', 'Alternate:SPHEROCYTOSIS, HEREDITARY, 1'
	'Preferred:Spherocytosis, type 1, autosomal recessive'
	'Preferred:Spherocytosis, type 1, autosomal recessive'
	'Preferred:Mitochondrial complex I deficiency', 'Alternate:Complex 1 mitochondrial respiratory chain deficiency', 'Alternate:NADH coenzyme Q reductase deficiency'
	'Preferred:Retinitis pigmentosa 25', 'Alternate:RP 25'
	'Preferred:Retinitis pigmentosa 25', 'Alternate:RP 25'
	'Preferred:Retinitis pigmentosa 25', 'Alternate:RP 25'
137853189	'Preferred:Retinitis pigmentosa 25', 'Alternate:RP 25'
137853190	'Preferred:Retinitis pigmentosa 25', 'Alternate:RP 25'
	'Preferred:Nuclearly-encoded mitochondrial complex V (ATP synthase) deficiency 2', 'Alternate:ENCEPHALOCARDIOMYOPATHY, MITOCHONDRIAL, NEONATAL, DUE TO ATP SYNTHASE DEFICIENCY', 'Alternate:MITOCHONDRIAL COMPLEX V (ATP SYNTHASE) DEFICIENCY, TMEM70 TYPE'
	'Preferred:Deafness, autosomal recessive 63'
137853185	'Preferred:Deafness, autosomal recessive 63'
137853186	'Preferred:Deafness, autosomal recessive 63'
137853187	'Preferred:Deafness, autosomal recessive 63'
137853188	'Preferred:Deafness, autosomal recessive 63'
118203929	'Preferred:Mitochondrial complex I deficiency', 'Alternate:Complex 1 mitochondrial respiratory chain deficiency', 'Alternate:NADH coenzyme Q reductase deficiency'
267606689	'Preferred:Mitochondrial complex I deficiency', 'Alternate:Complex 1 mitochondrial respiratory chain deficiency', 'Alternate:NADH coenzyme Q reductase deficiency'
121918131	'Preferred:Kininogen deficiency, total'
	'Preferred:High molecular weight kininogen deficiency', 'Alternate:FITZGERALD TRAIT', 'Alternate:Flaujeac factor deficiency'
	'Preferred:High molecular weight kininogen deficiency', 'Alternate:FITZGERALD TRAIT', 'Alternate:Flaujeac factor deficiency'
	'Preferred:High molecular weight kininogen deficiency', 'Alternate:FITZGERALD TRAIT', 'Alternate:Flaujeac factor deficiency'
62514958	'Preferred:Mild non-PKU hyperphenylalanemia', 'Alternate:HYPERPHENYLALANINEMIA, NON-PKU MILD', 'Alternate:HPA, NON-PKU MILD'
118203918	'Preferred:Endocrine-cerebroosteodysplasia'
118203905	'Preferred:Factor V Hong Kong'
13551	'Preferred:FU1/FU2 POLYMORPHISM'
79020217	'Preferred:Transient neonatal diabetes mellitus 1', 'Alternate:Diabetes mellitus, transient neonatal', 'Alternate:Chromosome 6-associated transient diabetes mellitus', 'Alternate:Diabetes mellitus, 6q24-related transient neonatal'
77625743	'Preferred:Transient neonatal diabetes mellitus 1', 'Alternate:Diabetes mellitus, transient neonatal', 'Alternate:Chromosome 6-associated transient diabetes mellitus', 'Alternate:Diabetes mellitus, 6q24-related transient neonatal'
78378398	'Preferred:Transient neonatal diabetes mellitus 1', 'Alternate:Diabetes mellitus, transient neonatal', 'Alternate:Chromosome 6-associated transient diabetes mellitus', 'Alternate:Diabetes mellitus, 6q24-related transient neonatal'
1799930	'Preferred:Slow acetylator due to N-acetyltransferase enzyme variant', 'Alternate:INH INACTIVATION, SLOW', 'Alternate:ISONIAZID INACTIVATION, SLOW', 'Alternate:SLOW ACETYLATOR PHENOTYPE'
1801280	'Preferred:Slow acetylator due to N-acetyltransferase enzyme variant', 'Alternate:INH INACTIVATION, SLOW', 'Alternate:ISONIAZID INACTIVATION, SLOW', 'Alternate:SLOW ACETYLATOR PHENOTYPE'
1208	'Preferred:Slow acetylator due to N-acetyltransferase enzyme variant', 'Alternate:INH INACTIVATION, SLOW', 'Alternate:ISONIAZID INACTIVATION, SLOW', 'Alternate:SLOW ACETYLATOR PHENOTYPE'
1799931	'Preferred:Slow acetylator due to N-acetyltransferase enzyme variant', 'Alternate:INH INACTIVATION, SLOW', 'Alternate:ISONIAZID INACTIVATION, SLOW', 'Alternate:SLOW ACETYLATOR PHENOTYPE'
1801279	'Preferred:Slow acetylator due to N-acetyltransferase enzyme variant', 'Alternate:INH INACTIVATION, SLOW', 'Alternate:ISONIAZID INACTIVATION, SLOW', 'Alternate:SLOW ACETYLATOR PHENOTYPE'
35264875	'Preferred:Skin/hair/eye pigmentation, variation in, 10', 'Alternate:SKIN/HAIR/EYE PIGMENTATION 10, BLOND/BROWN HAIR'
3829241	'Preferred:Skin/hair/eye pigmentation, variation in, 10', 'Alternate:SKIN/HAIR/EYE PIGMENTATION 10, BLOND/BROWN HAIR'
	'Preferred:Spinocerebellar ataxia 31', 'Alternate:Spinocerebellar ataxia type 31', 'Alternate:Spinocerebellar ataxia 16q22-linked'
118204051	'Preferred:Joubert syndrome 9'
118204052	'Preferred:Joubert syndrome 9'
118204053	'Preferred:Joubert syndrome 9'
118204049	'Preferred:Spastic paraplegia 15', 'Alternate:SPASTIC PARAPLEGIA 15, AUTOSOMAL RECESSIVE', 'Alternate:Spastic paraplegia and retinal degeneration', 'Alternate:Kjellin syndrome', 'Alternate:Recessive spastic paraplegia with retinal degeneration'
	'Preferred:Spastic paraplegia 15', 'Alternate:SPASTIC PARAPLEGIA 15, AUTOSOMAL RECESSIVE', 'Alternate:Spastic paraplegia and retinal degeneration', 'Alternate:Kjellin syndrome', 'Alternate:Recessive spastic paraplegia with retinal degeneration'
	'Preferred:Spastic paraplegia 15', 'Alternate:SPASTIC PARAPLEGIA 15, AUTOSOMAL RECESSIVE', 'Alternate:Spastic paraplegia and retinal degeneration', 'Alternate:Kjellin syndrome', 'Alternate:Recessive spastic paraplegia with retinal degeneration'
118204050	'Preferred:Spastic paraplegia 15', 'Alternate:SPASTIC PARAPLEGIA 15, AUTOSOMAL RECESSIVE', 'Alternate:Spastic paraplegia and retinal degeneration', 'Alternate:Kjellin syndrome', 'Alternate:Recessive spastic paraplegia with retinal degeneration'
267607137	'Preferred:Mental retardation, autosomal recessive 13'
137854443	'Preferred:AMELOGENESIS IMPERFECTA, TYPE III, LOCALIZED'
	'Preferred:AMELOGENESIS IMPERFECTA, TYPE III, LOCALIZED'
63751061	'Preferred:Mitochondrial complex I deficiency', 'Alternate:Complex 1 mitochondrial respiratory chain deficiency', 'Alternate:NADH coenzyme Q reductase deficiency'
121909397	'Preferred:Lipase deficiency combined', 'Alternate:Lipoprotein lipase deficiency with hepatic triglyceride lipase deficiency', 'Alternate:LPL and HL deficiency'
	'Preferred:Desmoid tumor, somatic', 'Alternate:DESMOID TUMOR CAUSED BY SOMATIC MUTATION'
	'Preferred:Wrinkly skin syndrome'
267607093	'Preferred:Congenital disorder of glycosylation type 1Q', 'Alternate:CDG Iq', 'Alternate:COLOBOMA, OCULAR, WITH ICHTHYOSIS, BRAIN MALFORMATIONS, AND ENDOCRINE ABNORMALITIES'
267607095	'Preferred:Congenital disorder of glycosylation type 1Q', 'Alternate:CDG Iq', 'Alternate:COLOBOMA, OCULAR, WITH ICHTHYOSIS, BRAIN MALFORMATIONS, AND ENDOCRINE ABNORMALITIES'
267607092	'Preferred:Congenital disorder of glycosylation type 1Q', 'Alternate:CDG Iq', 'Alternate:COLOBOMA, OCULAR, WITH ICHTHYOSIS, BRAIN MALFORMATIONS, AND ENDOCRINE ABNORMALITIES'
267607094	'Preferred:Congenital disorder of glycosylation type 1Q', 'Alternate:CDG Iq', 'Alternate:COLOBOMA, OCULAR, WITH ICHTHYOSIS, BRAIN MALFORMATIONS, AND ENDOCRINE ABNORMALITIES'
118203947	'Preferred:Schnyder crystalline corneal dystrophy', 'Alternate:Corneal dystrophy crystalline of Schnyder', 'Alternate:Schnyder corneal dystrophy', 'Alternate:Crystalline corneal dystrophy'
118203948	'Preferred:Schnyder crystalline corneal dystrophy', 'Alternate:Corneal dystrophy crystalline of Schnyder', 'Alternate:Schnyder corneal dystrophy', 'Alternate:Crystalline corneal dystrophy'
118203949	'Preferred:Schnyder crystalline corneal dystrophy', 'Alternate:Corneal dystrophy crystalline of Schnyder', 'Alternate:Schnyder corneal dystrophy', 'Alternate:Crystalline corneal dystrophy'
118203950	'Preferred:Schnyder crystalline corneal dystrophy', 'Alternate:Corneal dystrophy crystalline of Schnyder', 'Alternate:Schnyder corneal dystrophy', 'Alternate:Crystalline corneal dystrophy'
118203952	'Preferred:Schnyder crystalline corneal dystrophy', 'Alternate:Corneal dystrophy crystalline of Schnyder', 'Alternate:Schnyder corneal dystrophy', 'Alternate:Crystalline corneal dystrophy'
	'Preferred:Fructose-biphosphatase deficiency', 'Alternate:Fructose-1,6-bisphosphatase deficiency', 'Alternate:Baker-Winegrad disease', 'Alternate:Fructose-1,6-Diphosphatase Deficiency'
121918188	'Preferred:Fructose-biphosphatase deficiency', 'Alternate:Fructose-1,6-bisphosphatase deficiency', 'Alternate:Baker-Winegrad disease', 'Alternate:Fructose-1,6-Diphosphatase Deficiency'
121918189	'Preferred:Fructose-biphosphatase deficiency', 'Alternate:Fructose-1,6-bisphosphatase deficiency', 'Alternate:Baker-Winegrad disease', 'Alternate:Fructose-1,6-Diphosphatase Deficiency'
121918190	'Preferred:Fructose-biphosphatase deficiency', 'Alternate:Fructose-1,6-bisphosphatase deficiency', 'Alternate:Baker-Winegrad disease', 'Alternate:Fructose-1,6-Diphosphatase Deficiency'
121918191	'Preferred:Fructose-biphosphatase deficiency', 'Alternate:Fructose-1,6-bisphosphatase deficiency', 'Alternate:Baker-Winegrad disease', 'Alternate:Fructose-1,6-Diphosphatase Deficiency'
121918192	'Preferred:Fructose-biphosphatase deficiency', 'Alternate:Fructose-1,6-bisphosphatase deficiency', 'Alternate:Baker-Winegrad disease', 'Alternate:Fructose-1,6-Diphosphatase Deficiency'
	'Preferred:Autoimmune disease 1', 'Alternate:AUTOIMMUNE DISEASE, SUSCEPTIBILITY TO, 1', 'Alternate:AUTOIMMUNE DISEASE SUSCEPTIBILITY LOCUS, CHROMOSOME 1p-RELATED', 'Alternate:VITILIGO-ASSOCIATED MULTIPLE AUTOIMMUNE DISEASE SUSCEPTIBILITY 2'
	'Preferred:Pontocerebellar hypoplasia type 6', 'Alternate:Encephalopathy fatal infantile with mitochondrial respiratory chain defects'
2228063	'Preferred:CARBONIC ANHYDRASE II VARIANT'
118203931	'Preferred:CARBONIC ANHYDRASE II VARIANT'
118203932	'Preferred:CARBONIC ANHYDRASE II VARIANT'
118203933	'Preferred:Osteopetrosis with renal tubular acidosis', 'Alternate:CARBONIC ANHYDRASE II DEFICIENCY', 'Alternate:Osteopetrosis autosomal recessive 3', 'Alternate:Autosomal recessive osteopetrosis type 3', 'Alternate:Guibaud Vainsel syndrome', 'Alternate:Marble brain disease', 'Alternate:Carbonic anhydrase 2 deficiency'
	'Preferred:Osteopetrosis with renal tubular acidosis', 'Alternate:CARBONIC ANHYDRASE II DEFICIENCY', 'Alternate:Osteopetrosis autosomal recessive 3', 'Alternate:Autosomal recessive osteopetrosis type 3', 'Alternate:Guibaud Vainsel syndrome', 'Alternate:Marble brain disease', 'Alternate:Carbonic anhydrase 2 deficiency'
	'Preferred:Osteopetrosis with renal tubular acidosis', 'Alternate:CARBONIC ANHYDRASE II DEFICIENCY', 'Alternate:Osteopetrosis autosomal recessive 3', 'Alternate:Autosomal recessive osteopetrosis type 3', 'Alternate:Guibaud Vainsel syndrome', 'Alternate:Marble brain disease', 'Alternate:Carbonic anhydrase 2 deficiency'
118203934	'Preferred:Osteopetrosis with renal tubular acidosis', 'Alternate:CARBONIC ANHYDRASE II DEFICIENCY', 'Alternate:Osteopetrosis autosomal recessive 3', 'Alternate:Autosomal recessive osteopetrosis type 3', 'Alternate:Guibaud Vainsel syndrome', 'Alternate:Marble brain disease', 'Alternate:Carbonic anhydrase 2 deficiency'
	'Preferred:Osteopetrosis with renal tubular acidosis', 'Alternate:CARBONIC ANHYDRASE II DEFICIENCY', 'Alternate:Osteopetrosis autosomal recessive 3', 'Alternate:Autosomal recessive osteopetrosis type 3', 'Alternate:Guibaud Vainsel syndrome', 'Alternate:Marble brain disease', 'Alternate:Carbonic anhydrase 2 deficiency'
72555358	'Preferred:Infantile GM1 gangliosidosis', 'Alternate:GM1-GANGLIOSIDOSIS, TYPE I', 'Alternate:GANGLIOSIDOSIS, GENERALIZED GM1, INFANTILE FORM', 'Alternate:GANGLIOSIDOSIS, GENERALIZED GM1, TYPE I', 'Alternate:GLB1 DEFICIENCY', 'Alternate:Gangliosidosis, Generalized GM1, Type 1'
72555359	'Preferred:Infantile GM1 gangliosidosis', 'Alternate:GM1-GANGLIOSIDOSIS, TYPE I', 'Alternate:GANGLIOSIDOSIS, GENERALIZED GM1, INFANTILE FORM', 'Alternate:GANGLIOSIDOSIS, GENERALIZED GM1, TYPE I', 'Alternate:GLB1 DEFICIENCY', 'Alternate:Gangliosidosis, Generalized GM1, Type 1'
72555360	'Preferred:Juvenile GM>1< gangliosidosis', 'Alternate:GM1-GANGLIOSIDOSIS, TYPE II', 'Alternate:GANGLIOSIDOSIS, GENERALIZED GM1, TYPE II', 'Alternate:Gangliosidosis, generalized GM1, juvenile type', 'Alternate:Gangliosidosis, Generalized GM1, Type 2'
72555390	'Preferred:Gangliosidosis GM1 type 3', 'Alternate:GM1-GANGLIOSIDOSIS, TYPE III', 'Alternate:GANGLIOSIDOSIS, GENERALIZED GM1, ADULT TYPE', 'Alternate:GANGLIOSIDOSIS, GENERALIZED GM1, CHRONIC TYPE', 'Alternate:GANGLIOSIDOSIS, GENERALIZED GM1, TYPE III', 'Alternate:Gangliosidosis, Generalized GM1, Type 3'
28934274	'Preferred:Infantile GM1 gangliosidosis', 'Alternate:GM1-GANGLIOSIDOSIS, TYPE I', 'Alternate:GANGLIOSIDOSIS, GENERALIZED GM1, INFANTILE FORM', 'Alternate:GANGLIOSIDOSIS, GENERALIZED GM1, TYPE I', 'Alternate:GLB1 DEFICIENCY', 'Alternate:Gangliosidosis, Generalized GM1, Type 1'
72555361	'Preferred:Infantile GM1 gangliosidosis', 'Alternate:GM1-GANGLIOSIDOSIS, TYPE I', 'Alternate:GANGLIOSIDOSIS, GENERALIZED GM1, INFANTILE FORM', 'Alternate:GANGLIOSIDOSIS, GENERALIZED GM1, TYPE I', 'Alternate:GLB1 DEFICIENCY', 'Alternate:Gangliosidosis, Generalized GM1, Type 1'
28934886	'Preferred:Gangliosidosis GM1 type 3', 'Alternate:GM1-GANGLIOSIDOSIS, TYPE III', 'Alternate:GANGLIOSIDOSIS, GENERALIZED GM1, ADULT TYPE', 'Alternate:GANGLIOSIDOSIS, GENERALIZED GM1, CHRONIC TYPE', 'Alternate:GANGLIOSIDOSIS, GENERALIZED GM1, TYPE III', 'Alternate:Gangliosidosis, Generalized GM1, Type 3'
72555363	'Preferred:Mucopolysaccharidosis, MPS-IV-B', 'Alternate:MPS IVB', 'Alternate:Morquio syndrome B', 'Alternate:MPS 4B', 'Alternate:Mucopolysaccharidosis type IV B'
72555393	'Preferred:Gangliosidosis GM1 type 3', 'Alternate:GM1-GANGLIOSIDOSIS, TYPE III', 'Alternate:GANGLIOSIDOSIS, GENERALIZED GM1, ADULT TYPE', 'Alternate:GANGLIOSIDOSIS, GENERALIZED GM1, CHRONIC TYPE', 'Alternate:GANGLIOSIDOSIS, GENERALIZED GM1, TYPE III', 'Alternate:Gangliosidosis, Generalized GM1, Type 3'
72555364	'Preferred:Mucopolysaccharidosis, MPS-IV-B', 'Alternate:MPS IVB', 'Alternate:Morquio syndrome B', 'Alternate:MPS 4B', 'Alternate:Mucopolysaccharidosis type IV B'
72555367	'Preferred:Mucopolysaccharidosis, MPS-IV-B', 'Alternate:MPS IVB', 'Alternate:Morquio syndrome B', 'Alternate:MPS 4B', 'Alternate:Mucopolysaccharidosis type IV B'
72555372	'Preferred:GM1-GANGLIOSIDOSIS, TYPE I, WITH CARDIAC INVOLVEMENT'
72555368	'Preferred:Mucopolysaccharidosis, MPS-IV-B', 'Alternate:MPS IVB', 'Alternate:Morquio syndrome B', 'Alternate:MPS 4B', 'Alternate:Mucopolysaccharidosis type IV B'
72555369	'Preferred:Mucopolysaccharidosis, MPS-IV-B', 'Alternate:MPS IVB', 'Alternate:Morquio syndrome B', 'Alternate:MPS 4B', 'Alternate:Mucopolysaccharidosis type IV B'
72555370	'Preferred:Juvenile GM>1< gangliosidosis', 'Alternate:GM1-GANGLIOSIDOSIS, TYPE II', 'Alternate:GANGLIOSIDOSIS, GENERALIZED GM1, TYPE II', 'Alternate:Gangliosidosis, generalized GM1, juvenile type', 'Alternate:Gangliosidosis, Generalized GM1, Type 2'
72555373	'Preferred:GM1-GANGLIOSIDOSIS, TYPE I, WITH CARDIAC INVOLVEMENT'
72555371	'Preferred:GM1-GANGLIOSIDOSIS, TYPE I, WITH CARDIAC INVOLVEMENT'
	'Preferred:Mental retardation, fra12a type'
	'Preferred:Fanconi anemia, complementation group I'
121918163	'Preferred:Fanconi anemia, complementation group I'
121918164	'Preferred:Fanconi anemia, complementation group I'
	'Preferred:Fanconi anemia, complementation group I'
10946398	'Preferred:Diabetes mellitus type 2', 'Alternate:DIABETES MELLITUS, TYPE II', 'Alternate:MATURITY-ONSET DIABETES', 'Alternate:NONINSULIN-DEPENDENT DIABETES MELLITUS', 'Alternate:DIABETES MELLITUS, TYPE 2, PROTECTION AGAINST'
7756992	'Preferred:Diabetes mellitus type 2', 'Alternate:DIABETES MELLITUS, TYPE II', 'Alternate:MATURITY-ONSET DIABETES', 'Alternate:NONINSULIN-DEPENDENT DIABETES MELLITUS', 'Alternate:DIABETES MELLITUS, TYPE 2, PROTECTION AGAINST'
	'Preferred:Mitochondrial DNA depletion syndrome 9 (encephalomyopathic with methylmalonic aciduria)', 'Alternate:LACTIC ACIDOSIS, FATAL INFANTILE', 'Alternate:MITOCHONDRIAL DNA DEPLETION SYNDROME 9 (ENCEPHALOMYOPATHIC TYPE WITH METHYLMALONIC ACIDURIA)'
267607097	'Preferred:Mitochondrial DNA depletion syndrome 9 (encephalomyopathic with methylmalonic aciduria)', 'Alternate:LACTIC ACIDOSIS, FATAL INFANTILE', 'Alternate:MITOCHONDRIAL DNA DEPLETION SYNDROME 9 (ENCEPHALOMYOPATHIC TYPE WITH METHYLMALONIC ACIDURIA)'
267607099	'Preferred:Mitochondrial DNA depletion syndrome 9 (encephalomyopathic with methylmalonic aciduria)', 'Alternate:LACTIC ACIDOSIS, FATAL INFANTILE', 'Alternate:MITOCHONDRIAL DNA DEPLETION SYNDROME 9 (ENCEPHALOMYOPATHIC TYPE WITH METHYLMALONIC ACIDURIA)'
	'Preferred:Mitochondrial DNA depletion syndrome 9 (encephalomyopathic with methylmalonic aciduria)', 'Alternate:LACTIC ACIDOSIS, FATAL INFANTILE', 'Alternate:MITOCHONDRIAL DNA DEPLETION SYNDROME 9 (ENCEPHALOMYOPATHIC TYPE WITH METHYLMALONIC ACIDURIA)'
	'Preferred:Xeroderma pigmentosum, type 1', 'Alternate:XERODERMA PIGMENTOSUM, COMPLEMENTATION GROUP A', 'Alternate:XERODERMA PIGMENTOSUM I', 'Alternate:XP, GROUP A'
104894131	'Preferred:Xeroderma pigmentosum, type 1', 'Alternate:XERODERMA PIGMENTOSUM, COMPLEMENTATION GROUP A', 'Alternate:XERODERMA PIGMENTOSUM I', 'Alternate:XP, GROUP A'
	'Preferred:Xeroderma pigmentosum, type 1', 'Alternate:XERODERMA PIGMENTOSUM, COMPLEMENTATION GROUP A', 'Alternate:XERODERMA PIGMENTOSUM I', 'Alternate:XP, GROUP A'
104894132	'Preferred:Xeroderma pigmentosum, type 1', 'Alternate:XERODERMA PIGMENTOSUM, COMPLEMENTATION GROUP A', 'Alternate:XERODERMA PIGMENTOSUM I', 'Alternate:XP, GROUP A'
104894133	'Preferred:Xeroderma pigmentosum, type 1', 'Alternate:XERODERMA PIGMENTOSUM, COMPLEMENTATION GROUP A', 'Alternate:XERODERMA PIGMENTOSUM I', 'Alternate:XP, GROUP A'
104894134	'Preferred:Xeroderma pigmentosum, type 1', 'Alternate:XERODERMA PIGMENTOSUM, COMPLEMENTATION GROUP A', 'Alternate:XERODERMA PIGMENTOSUM I', 'Alternate:XP, GROUP A'
137853112	'Preferred:Retinitis pigmentosa 42'
137853114	'Preferred:Retinitis pigmentosa 42'
63750315	'Preferred:Distal spinal muscular atrophy, autosomal recessive 4'
121434509	'Preferred:MYOPATHY, CENTRONUCLEAR, AUTOSOMAL DOMINANT, MODIFIER OF'
121434510	'Preferred:MYOPATHY, CENTRONUCLEAR, AUTOSOMAL DOMINANT, MODIFIER OF'
	'Preferred:Myocardial infarction', 'Alternate:Myocardial infarction, susceptibility to'
	'Preferred:Deafness, autosomal dominant 44'
267606834	'Preferred:Dursun syndrome', 'Alternate:PULMONARY ARTERIAL HYPERTENSION, LEUKOPENIA, AND ATRIAL SEPTAL DEFECT'
121918215	'Preferred:Three M syndrome 2', 'Alternate:3M SYNDROME 2'
	'Preferred:Three M syndrome 2', 'Alternate:3M SYNDROME 2'
121918216	'Preferred:Three M syndrome 2', 'Alternate:3M SYNDROME 2'
121918214	'Preferred:Growth retardation, developmental delay, coarse facies, and early death'
267607180	'Preferred:Myopathy, lactic acidosis, and sideroblastic anemia 2'
121918205	'Preferred:Leukoencephalopathy with Brainstem and Spinal Cord Involvement and Lactate Elevation', 'Alternate:MITOCHONDRIAL ASPARTYL-tRNA SYNTHETASE DEFICIENCY', 'Alternate:LEUKOENCEPHALOPATHY WITH BRAINSTEM AND SPINAL CORD INVOLVEMENT AND LACTATE ELEVATION, MILD'
121918206	'Preferred:Leukoencephalopathy with Brainstem and Spinal Cord Involvement and Lactate Elevation', 'Alternate:MITOCHONDRIAL ASPARTYL-tRNA SYNTHETASE DEFICIENCY', 'Alternate:LEUKOENCEPHALOPATHY WITH BRAINSTEM AND SPINAL CORD INVOLVEMENT AND LACTATE ELEVATION, MILD'
121918207	'Preferred:Leukoencephalopathy with Brainstem and Spinal Cord Involvement and Lactate Elevation', 'Alternate:MITOCHONDRIAL ASPARTYL-tRNA SYNTHETASE DEFICIENCY', 'Alternate:LEUKOENCEPHALOPATHY WITH BRAINSTEM AND SPINAL CORD INVOLVEMENT AND LACTATE ELEVATION, MILD'
121918209	'Preferred:Leukoencephalopathy with Brainstem and Spinal Cord Involvement and Lactate Elevation', 'Alternate:MITOCHONDRIAL ASPARTYL-tRNA SYNTHETASE DEFICIENCY', 'Alternate:LEUKOENCEPHALOPATHY WITH BRAINSTEM AND SPINAL CORD INVOLVEMENT AND LACTATE ELEVATION, MILD'
121918210	'Preferred:Leukoencephalopathy with Brainstem and Spinal Cord Involvement and Lactate Elevation', 'Alternate:MITOCHONDRIAL ASPARTYL-tRNA SYNTHETASE DEFICIENCY', 'Alternate:LEUKOENCEPHALOPATHY WITH BRAINSTEM AND SPINAL CORD INVOLVEMENT AND LACTATE ELEVATION, MILD'
121918211	'Preferred:Leukoencephalopathy with Brainstem and Spinal Cord Involvement and Lactate Elevation', 'Alternate:MITOCHONDRIAL ASPARTYL-tRNA SYNTHETASE DEFICIENCY', 'Alternate:LEUKOENCEPHALOPATHY WITH BRAINSTEM AND SPINAL CORD INVOLVEMENT AND LACTATE ELEVATION, MILD'
121918212	'Preferred:Leukoencephalopathy with Brainstem and Spinal Cord Involvement and Lactate Elevation', 'Alternate:MITOCHONDRIAL ASPARTYL-tRNA SYNTHETASE DEFICIENCY', 'Alternate:LEUKOENCEPHALOPATHY WITH BRAINSTEM AND SPINAL CORD INVOLVEMENT AND LACTATE ELEVATION, MILD'
121918213	'Preferred:Leukoencephalopathy with Brainstem and Spinal Cord Involvement and Lactate Elevation', 'Alternate:MITOCHONDRIAL ASPARTYL-tRNA SYNTHETASE DEFICIENCY', 'Alternate:LEUKOENCEPHALOPATHY WITH BRAINSTEM AND SPINAL CORD INVOLVEMENT AND LACTATE ELEVATION, MILD'
	'Preferred:Joubert syndrome 7'
	'Preferred:Autoimmune thyroid disease 3', 'Alternate:AUTOIMMUNE THYROID DISEASE, SUSCEPTIBILITY TO, 3'
267607083	'Preferred:Vesicoureteral reflux 3'
267607082	'Preferred:Vesicoureteral reflux 3'
	'Preferred:Vesicoureteral reflux 3'
267607098	'Preferred:Mitochondrial DNA depletion syndrome 9 (encephalomyopathic with methylmalonic aciduria)', 'Alternate:LACTIC ACIDOSIS, FATAL INFANTILE', 'Alternate:MITOCHONDRIAL DNA DEPLETION SYNDROME 9 (ENCEPHALOMYOPATHIC TYPE WITH METHYLMALONIC ACIDURIA)'
267606825	'Preferred:Proliferative vasculopathy and hydranencephaly-hydrocephaly syndrome', 'Alternate:ENCEPHALOCLASTIC PROLIFERATIVE VASCULOPATHY', 'Alternate:HYDRANENCEPHALY, FOWLER TYPE', 'Alternate:HYDROCEPHALY/HYDRANENCEPHALY DUE TO CEREBRAL VASCULOPATHY'
	'Preferred:Proliferative vasculopathy and hydranencephaly-hydrocephaly syndrome', 'Alternate:ENCEPHALOCLASTIC PROLIFERATIVE VASCULOPATHY', 'Alternate:HYDRANENCEPHALY, FOWLER TYPE', 'Alternate:HYDROCEPHALY/HYDRANENCEPHALY DUE TO CEREBRAL VASCULOPATHY'
267606822	'Preferred:Proliferative vasculopathy and hydranencephaly-hydrocephaly syndrome', 'Alternate:ENCEPHALOCLASTIC PROLIFERATIVE VASCULOPATHY', 'Alternate:HYDRANENCEPHALY, FOWLER TYPE', 'Alternate:HYDROCEPHALY/HYDRANENCEPHALY DUE TO CEREBRAL VASCULOPATHY'
267606823	'Preferred:Proliferative vasculopathy and hydranencephaly-hydrocephaly syndrome', 'Alternate:ENCEPHALOCLASTIC PROLIFERATIVE VASCULOPATHY', 'Alternate:HYDRANENCEPHALY, FOWLER TYPE', 'Alternate:HYDROCEPHALY/HYDRANENCEPHALY DUE TO CEREBRAL VASCULOPATHY'
267606824	'Preferred:Proliferative vasculopathy and hydranencephaly-hydrocephaly syndrome', 'Alternate:ENCEPHALOCLASTIC PROLIFERATIVE VASCULOPATHY', 'Alternate:HYDRANENCEPHALY, FOWLER TYPE', 'Alternate:HYDROCEPHALY/HYDRANENCEPHALY DUE TO CEREBRAL VASCULOPATHY'
	'Preferred:Proliferative vasculopathy and hydranencephaly-hydrocephaly syndrome', 'Alternate:ENCEPHALOCLASTIC PROLIFERATIVE VASCULOPATHY', 'Alternate:HYDRANENCEPHALY, FOWLER TYPE', 'Alternate:HYDROCEPHALY/HYDRANENCEPHALY DUE TO CEREBRAL VASCULOPATHY'
	'Preferred:Glycogen storage disease IIIa'
	'Preferred:Glycogen storage disease IIIb'
121918330	'Preferred:Anemia, sideroblastic, pyridoxine-refractory, autosomal recessive'
121918331	'Preferred:Anemia, sideroblastic, pyridoxine-refractory, autosomal recessive'
	'Preferred:Anemia, sideroblastic, pyridoxine-refractory, autosomal recessive'
121918332	'Preferred:Anemia, sideroblastic, pyridoxine-refractory, autosomal recessive'
	'Preferred:Schneckenbecken dysplasia', 'Alternate:Chondrodysplasia lethal neonatal with snail like pelvis'
137853111	'Preferred:Schneckenbecken dysplasia', 'Alternate:Chondrodysplasia lethal neonatal with snail like pelvis'
	'Preferred:Schneckenbecken dysplasia', 'Alternate:Chondrodysplasia lethal neonatal with snail like pelvis'
267607063	'Preferred:Schneckenbecken dysplasia', 'Alternate:Chondrodysplasia lethal neonatal with snail like pelvis'
	'Preferred:Schneckenbecken dysplasia', 'Alternate:Chondrodysplasia lethal neonatal with snail like pelvis'
	'Preferred:Schneckenbecken dysplasia', 'Alternate:Chondrodysplasia lethal neonatal with snail like pelvis'
267607062	'Preferred:Schneckenbecken dysplasia', 'Alternate:Chondrodysplasia lethal neonatal with snail like pelvis'
2241880	'Preferred:Inflammatory bowel disease 10, susceptibility to'
118203958	'Preferred:Microphthalmia syndromic 9', 'Alternate:ANOPHTHALMIA, CLINICAL, WITH MILD FACIAL DYSMORPHISM AND VARIABLE MALFORMATIONS OF THE LUNG, HEART, AND DIAPHRAGM', 'Alternate:PULMONARY AGENESIS, MICROPHTHALMIA, AND DIAPHRAGMATIC DEFECT', 'Alternate:Matthew Wood syndrome', 'Alternate:Clinical anophthalmia mild facial dysmorphism lung heart and diaphragm malformations', 'Alternate:Anophthalmia/m…
118203959	'Preferred:Microphthalmia syndromic 9', 'Alternate:ANOPHTHALMIA, CLINICAL, WITH MILD FACIAL DYSMORPHISM AND VARIABLE MALFORMATIONS OF THE LUNG, HEART, AND DIAPHRAGM', 'Alternate:PULMONARY AGENESIS, MICROPHTHALMIA, AND DIAPHRAGMATIC DEFECT', 'Alternate:Matthew Wood syndrome', 'Alternate:Clinical anophthalmia mild facial dysmorphism lung heart and diaphragm malformations', 'Alternate:Anophthalmia/m…
118203960	'Preferred:Microphthalmia syndromic 9', 'Alternate:ANOPHTHALMIA, CLINICAL, WITH MILD FACIAL DYSMORPHISM AND VARIABLE MALFORMATIONS OF THE LUNG, HEART, AND DIAPHRAGM', 'Alternate:PULMONARY AGENESIS, MICROPHTHALMIA, AND DIAPHRAGMATIC DEFECT', 'Alternate:Matthew Wood syndrome', 'Alternate:Clinical anophthalmia mild facial dysmorphism lung heart and diaphragm malformations', 'Alternate:Anophthalmia/m…
118203961	'Preferred:Microphthalmia syndromic 9', 'Alternate:ANOPHTHALMIA, CLINICAL, WITH MILD FACIAL DYSMORPHISM AND VARIABLE MALFORMATIONS OF THE LUNG, HEART, AND DIAPHRAGM', 'Alternate:PULMONARY AGENESIS, MICROPHTHALMIA, AND DIAPHRAGMATIC DEFECT', 'Alternate:Matthew Wood syndrome', 'Alternate:Clinical anophthalmia mild facial dysmorphism lung heart and diaphragm malformations', 'Alternate:Anophthalmia/m…
118203962	'Preferred:Microphthalmia syndromic 9', 'Alternate:ANOPHTHALMIA, CLINICAL, WITH MILD FACIAL DYSMORPHISM AND VARIABLE MALFORMATIONS OF THE LUNG, HEART, AND DIAPHRAGM', 'Alternate:PULMONARY AGENESIS, MICROPHTHALMIA, AND DIAPHRAGMATIC DEFECT', 'Alternate:Matthew Wood syndrome', 'Alternate:Clinical anophthalmia mild facial dysmorphism lung heart and diaphragm malformations', 'Alternate:Anophthalmia/m…
	'Preferred:Microphthalmia syndromic 9', 'Alternate:ANOPHTHALMIA, CLINICAL, WITH MILD FACIAL DYSMORPHISM AND VARIABLE MALFORMATIONS OF THE LUNG, HEART, AND DIAPHRAGM', 'Alternate:PULMONARY AGENESIS, MICROPHTHALMIA, AND DIAPHRAGMATIC DEFECT', 'Alternate:Matthew Wood syndrome', 'Alternate:Clinical anophthalmia mild facial dysmorphism lung heart and diaphragm malformations', 'Alternate:Anophthalmia/m…
267607096	'Preferred:Microphthalmia syndromic 9', 'Alternate:ANOPHTHALMIA, CLINICAL, WITH MILD FACIAL DYSMORPHISM AND VARIABLE MALFORMATIONS OF THE LUNG, HEART, AND DIAPHRAGM', 'Alternate:PULMONARY AGENESIS, MICROPHTHALMIA, AND DIAPHRAGMATIC DEFECT', 'Alternate:Matthew Wood syndrome', 'Alternate:Clinical anophthalmia mild facial dysmorphism lung heart and diaphragm malformations', 'Alternate:Anophthalmia/m…
104894232	'Preferred:Hydrolethalus syndrome'
	'Preferred:FACTOR XII (WASHINGTON D.C.)'
118204455	'Preferred:FACTOR XII (TENRI)'
	'Preferred:Deficiency of steroid 11-beta-monooxygenase', 'Alternate:ADRENAL HYPERPLASIA, CONGENITAL, DUE TO STEROID 11-BETA-HYDROXYLASE DEFICIENCY', 'Alternate:11-beta-hydroxylase deficiency', 'Alternate:Congenital adrenal hyperplasia due to 11-beta-hydroxylase deficiency', 'Alternate:Adrenal hyperplasia IV', 'Alternate:Adrenal hyperplasia 4', 'Alternate:Steroid 11-beta-hydroxylase deficiency', '…
	'Preferred:Deficiency of steroid 11-beta-monooxygenase', 'Alternate:ADRENAL HYPERPLASIA, CONGENITAL, DUE TO STEROID 11-BETA-HYDROXYLASE DEFICIENCY', 'Alternate:11-beta-hydroxylase deficiency', 'Alternate:Congenital adrenal hyperplasia due to 11-beta-hydroxylase deficiency', 'Alternate:Adrenal hyperplasia IV', 'Alternate:Adrenal hyperplasia 4', 'Alternate:Steroid 11-beta-hydroxylase deficiency', '…
	'Preferred:Deficiency of steroid 11-beta-monooxygenase', 'Alternate:ADRENAL HYPERPLASIA, CONGENITAL, DUE TO STEROID 11-BETA-HYDROXYLASE DEFICIENCY', 'Alternate:11-beta-hydroxylase deficiency', 'Alternate:Congenital adrenal hyperplasia due to 11-beta-hydroxylase deficiency', 'Alternate:Adrenal hyperplasia IV', 'Alternate:Adrenal hyperplasia 4', 'Alternate:Steroid 11-beta-hydroxylase deficiency', '…
	'Preferred:Deficiency of steroid 11-beta-monooxygenase', 'Alternate:ADRENAL HYPERPLASIA, CONGENITAL, DUE TO STEROID 11-BETA-HYDROXYLASE DEFICIENCY', 'Alternate:11-beta-hydroxylase deficiency', 'Alternate:Congenital adrenal hyperplasia due to 11-beta-hydroxylase deficiency', 'Alternate:Adrenal hyperplasia IV', 'Alternate:Adrenal hyperplasia 4', 'Alternate:Steroid 11-beta-hydroxylase deficiency', '…
	'Preferred:Deficiency of steroid 11-beta-monooxygenase', 'Alternate:ADRENAL HYPERPLASIA, CONGENITAL, DUE TO STEROID 11-BETA-HYDROXYLASE DEFICIENCY', 'Alternate:11-beta-hydroxylase deficiency', 'Alternate:Congenital adrenal hyperplasia due to 11-beta-hydroxylase deficiency', 'Alternate:Adrenal hyperplasia IV', 'Alternate:Adrenal hyperplasia 4', 'Alternate:Steroid 11-beta-hydroxylase deficiency', '…
	'Preferred:Deficiency of steroid 11-beta-monooxygenase', 'Alternate:ADRENAL HYPERPLASIA, CONGENITAL, DUE TO STEROID 11-BETA-HYDROXYLASE DEFICIENCY', 'Alternate:11-beta-hydroxylase deficiency', 'Alternate:Congenital adrenal hyperplasia due to 11-beta-hydroxylase deficiency', 'Alternate:Adrenal hyperplasia IV', 'Alternate:Adrenal hyperplasia 4', 'Alternate:Steroid 11-beta-hydroxylase deficiency', '…
74315420	'Preferred:Anonychia', 'Alternate:Anonychia congenita', 'Alternate:Hyponychia congenita', 'Alternate:NAIL DISORDER, NONSYNDROMIC CONGENITAL, 4', 'Alternate:ANONYCHIA/HYPONYCHIA CONGENITA', 'Alternate:ANONYCHIA TOTALIS'
74315421	'Preferred:Anonychia', 'Alternate:Anonychia congenita', 'Alternate:Hyponychia congenita', 'Alternate:NAIL DISORDER, NONSYNDROMIC CONGENITAL, 4', 'Alternate:ANONYCHIA/HYPONYCHIA CONGENITA', 'Alternate:ANONYCHIA TOTALIS'
74315422	'Preferred:Anonychia', 'Alternate:Anonychia congenita', 'Alternate:Hyponychia congenita', 'Alternate:NAIL DISORDER, NONSYNDROMIC CONGENITAL, 4', 'Alternate:ANONYCHIA/HYPONYCHIA CONGENITA', 'Alternate:ANONYCHIA TOTALIS'
74315423	'Preferred:Anonychia', 'Alternate:Anonychia congenita', 'Alternate:Hyponychia congenita', 'Alternate:NAIL DISORDER, NONSYNDROMIC CONGENITAL, 4', 'Alternate:ANONYCHIA/HYPONYCHIA CONGENITA', 'Alternate:ANONYCHIA TOTALIS'
	'Preferred:Anonychia', 'Alternate:Anonychia congenita', 'Alternate:Hyponychia congenita', 'Alternate:NAIL DISORDER, NONSYNDROMIC CONGENITAL, 4', 'Alternate:ANONYCHIA/HYPONYCHIA CONGENITA', 'Alternate:ANONYCHIA TOTALIS'
	'Preferred:Deafness, autosomal recessive 49'
	'Preferred:Deafness, autosomal recessive 49'
	'Preferred:Deafness, autosomal recessive 49'
	'Preferred:Deafness, autosomal recessive 49'
118204001	'Preferred:Methionine adenosyltransferase deficiency, autosomal recessive'
118204002	'Preferred:Methionine adenosyltransferase deficiency, autosomal recessive'
118204003	'Preferred:Methionine adenosyltransferase deficiency, autosomal recessive'
118204004	'Preferred:Methionine adenosyltransferase deficiency, autosomal recessive'
	'Preferred:Methionine adenosyltransferase deficiency, autosomal recessive'
72558181	'Preferred:Methionine adenosyltransferase deficiency, autosomal dominant'
	'Preferred:Methionine adenosyltransferase deficiency, autosomal recessive'
118204005	'Preferred:Methionine adenosyltransferase deficiency, autosomal recessive'
118204006	'Preferred:Methionine adenosyltransferase deficiency, autosomal recessive'
	'Preferred:Pseudohypoparathyroidism type 1B', 'Alternate:PSEUDOHYPOPARATHYROIDISM, TYPE IB', 'Alternate:PHP IB'
121918223	'Preferred:Congenital dyserythropoietic anemia, type II', 'Alternate:CDA II', 'Alternate:Dyserythropoietic anemia, congenital type 2', 'Alternate:CDA 2', 'Alternate:HEMPAS anemia', "Alternate:Hereditary Erythroblastic Multinuclearity with Positive Acidified-Serum test'"
121918224	'Preferred:Congenital dyserythropoietic anemia, type II', 'Alternate:CDA II', 'Alternate:Dyserythropoietic anemia, congenital type 2', 'Alternate:CDA 2', 'Alternate:HEMPAS anemia', "Alternate:Hereditary Erythroblastic Multinuclearity with Positive Acidified-Serum test'"
121918225	'Preferred:Congenital dyserythropoietic anemia, type II', 'Alternate:CDA II', 'Alternate:Dyserythropoietic anemia, congenital type 2', 'Alternate:CDA 2', 'Alternate:HEMPAS anemia', "Alternate:Hereditary Erythroblastic Multinuclearity with Positive Acidified-Serum test'"
121918554	'Preferred:Tumoral calcinosis, familial, normophosphatemic', 'Alternate:CALCINOSIS, TUMORAL, WITH NORMOPHOSPHATEMIA', 'Alternate:Tumoral calcinosis, normophosphatemic, familial'
121908282	'Preferred:Mucopolysaccharidosis, MPS-III-C', 'Alternate:Mucopoly-saccharidosis type 3C', 'Alternate:Sanfilippo syndrome C', 'Alternate:Acetyl-CoA alpha-glucosaminide n-acetyltransferase deficiency', 'Alternate:MPS 3C', 'Alternate:MPS III C', 'Alternate:MUCOPOLYSACCHARIDOSIS, TYPE IIIC'
121908283	'Preferred:Mucopolysaccharidosis, MPS-III-C', 'Alternate:Mucopoly-saccharidosis type 3C', 'Alternate:Sanfilippo syndrome C', 'Alternate:Acetyl-CoA alpha-glucosaminide n-acetyltransferase deficiency', 'Alternate:MPS 3C', 'Alternate:MPS III C', 'Alternate:MUCOPOLYSACCHARIDOSIS, TYPE IIIC'
121908284	'Preferred:Mucopolysaccharidosis, MPS-III-C', 'Alternate:Mucopoly-saccharidosis type 3C', 'Alternate:Sanfilippo syndrome C', 'Alternate:Acetyl-CoA alpha-glucosaminide n-acetyltransferase deficiency', 'Alternate:MPS 3C', 'Alternate:MPS III C', 'Alternate:MUCOPOLYSACCHARIDOSIS, TYPE IIIC'
121908285	'Preferred:Mucopolysaccharidosis, MPS-III-C', 'Alternate:Mucopoly-saccharidosis type 3C', 'Alternate:Sanfilippo syndrome C', 'Alternate:Acetyl-CoA alpha-glucosaminide n-acetyltransferase deficiency', 'Alternate:MPS 3C', 'Alternate:MPS III C', 'Alternate:MUCOPOLYSACCHARIDOSIS, TYPE IIIC'
121908286	'Preferred:Mucopolysaccharidosis, MPS-III-C', 'Alternate:Mucopoly-saccharidosis type 3C', 'Alternate:Sanfilippo syndrome C', 'Alternate:Acetyl-CoA alpha-glucosaminide n-acetyltransferase deficiency', 'Alternate:MPS 3C', 'Alternate:MPS III C', 'Alternate:MUCOPOLYSACCHARIDOSIS, TYPE IIIC'
	'Preferred:Immunodeficiency due to defect in mapbp-interacting protein'
121908280	'Preferred:Age-related macular degeneration 6'
121908281	'Preferred:Cone-rod dystrophy 11'
	'Preferred:Cone-rod dystrophy 11'
78635798	'Preferred:Aicardi Goutieres syndrome 3'
75146158	'Preferred:Aicardi Goutieres syndrome 3'
10516487	'Preferred:Systemic lupus erythmatosus, association with'
267606839	'Preferred:Colorectal cancer 1', 'Alternate:COLORECTAL CANCER, SUSCEPTIBILITY TO, 1', 'Alternate:COLORECTAL ADENOMA AND CANCER, SUSCEPTIBILITY TO', 'Alternate:COLORECTAL CANCER, SUSCEPTIBILITY TO, ON CHROMOSOME 9'
267606840	'Preferred:Colorectal cancer 1', 'Alternate:COLORECTAL CANCER, SUSCEPTIBILITY TO, 1', 'Alternate:COLORECTAL ADENOMA AND CANCER, SUSCEPTIBILITY TO', 'Alternate:COLORECTAL CANCER, SUSCEPTIBILITY TO, ON CHROMOSOME 9'
	'Preferred:Colorectal cancer 1', 'Alternate:COLORECTAL CANCER, SUSCEPTIBILITY TO, 1', 'Alternate:COLORECTAL ADENOMA AND CANCER, SUSCEPTIBILITY TO', 'Alternate:COLORECTAL CANCER, SUSCEPTIBILITY TO, ON CHROMOSOME 9'
35077384	'Preferred:Spastic paraplegia 33, autosomal dominant'
11090865	'Preferred:Deafness, mitochondrial, modifier of'
118203990	'Preferred:Liver failure acute infantile', 'Alternate:LIVER FAILURE, INFANTILE, TRANSIENT'
	'Preferred:Liver failure acute infantile', 'Alternate:LIVER FAILURE, INFANTILE, TRANSIENT'
118203991	'Preferred:Liver failure acute infantile', 'Alternate:LIVER FAILURE, INFANTILE, TRANSIENT'
118203992	'Preferred:Liver failure acute infantile', 'Alternate:LIVER FAILURE, INFANTILE, TRANSIENT'
	'Preferred:Seborrhea-like dermatitis with psoriasiform elements'
111706634	'Preferred:Deafness, autosomal recessive 59'
118203988	'Preferred:Deafness, autosomal recessive 59'
	'Preferred:Deafness, autosomal recessive 59'
118203989	'Preferred:Deafness, autosomal recessive 59'
	'Preferred:Deafness, autosomal recessive 59'
	'Preferred:Corneal dystrophy and perceptive deafness', 'Alternate:Congenital corneal dystrophy, progressive sensorineural deafness', 'Alternate:Harboyan syndrome', 'Alternate:Corneal dystrophy and sensorineural deafness'
	'Preferred:Corneal dystrophy and perceptive deafness', 'Alternate:Congenital corneal dystrophy, progressive sensorineural deafness', 'Alternate:Harboyan syndrome', 'Alternate:Corneal dystrophy and sensorineural deafness'
121909393	'Preferred:Corneal dystrophy and perceptive deafness', 'Alternate:Congenital corneal dystrophy, progressive sensorineural deafness', 'Alternate:Harboyan syndrome', 'Alternate:Corneal dystrophy and sensorineural deafness'
121909396	'Preferred:Corneal dystrophy and perceptive deafness', 'Alternate:Congenital corneal dystrophy, progressive sensorineural deafness', 'Alternate:Harboyan syndrome', 'Alternate:Corneal dystrophy and sensorineural deafness'
121909394	'Preferred:Corneal dystrophy and perceptive deafness', 'Alternate:Congenital corneal dystrophy, progressive sensorineural deafness', 'Alternate:Harboyan syndrome', 'Alternate:Corneal dystrophy and sensorineural deafness'
	'Preferred:Corneal dystrophy and perceptive deafness', 'Alternate:Congenital corneal dystrophy, progressive sensorineural deafness', 'Alternate:Harboyan syndrome', 'Alternate:Corneal dystrophy and sensorineural deafness'
	'Preferred:Corneal dystrophy and perceptive deafness', 'Alternate:Congenital corneal dystrophy, progressive sensorineural deafness', 'Alternate:Harboyan syndrome', 'Alternate:Corneal dystrophy and sensorineural deafness'
121909395	'Preferred:Corneal dystrophy and perceptive deafness', 'Alternate:Congenital corneal dystrophy, progressive sensorineural deafness', 'Alternate:Harboyan syndrome', 'Alternate:Corneal dystrophy and sensorineural deafness'
267607064	'Preferred:Corneal dystrophy, fuchs endothelial, 4', 'Alternate:CORNEAL DYSTROPHY, FUCHS ENDOTHELIAL, LATE-ONSET'
267607066	'Preferred:Corneal dystrophy, fuchs endothelial, 4', 'Alternate:CORNEAL DYSTROPHY, FUCHS ENDOTHELIAL, LATE-ONSET'
	'Preferred:Corneal dystrophy, fuchs endothelial, 4', 'Alternate:CORNEAL DYSTROPHY, FUCHS ENDOTHELIAL, LATE-ONSET'
267607065	'Preferred:Corneal dystrophy, fuchs endothelial, 4', 'Alternate:CORNEAL DYSTROPHY, FUCHS ENDOTHELIAL, LATE-ONSET'
	'Preferred:Diabetes mellitus, neonatal, with congenital hypothyroidism', 'Alternate:NDH SYNDROME'
118203986	'Preferred:Neuropathy, hereditary sensory, with spastic paraplegia, autosomal recessive'
	'Preferred:Joubert syndrome 5'
62635288	'Preferred:Joubert syndrome 5'
	'Preferred:Senior-Loken syndrome 6'
137852834	'Preferred:Joubert syndrome 5'
121918218	'Preferred:Caudal regression syndrome'
144510878	'Preferred:Autoimmune disease 6', 'Alternate:AUTOIMMUNE DISEASE, SUSCEPTIBILITY TO, 6'
143070599	'Preferred:Autoimmune disease 6', 'Alternate:AUTOIMMUNE DISEASE, SUSCEPTIBILITY TO, 6'
78778622	'Preferred:Autoimmune disease 6', 'Alternate:AUTOIMMUNE DISEASE, SUSCEPTIBILITY TO, 6'
201877149	'Preferred:Autoimmune disease 6', 'Alternate:AUTOIMMUNE DISEASE, SUSCEPTIBILITY TO, 6'
	'Preferred:Mental retardation, autosomal recessive 3'
118203979	'Preferred:Hypomagnesemia 5, renal, with ocular involvement', 'Alternate:FHHNC WITH SEVERE OCULAR INVOLVEMENT', 'Alternate:HYPOMAGNESEMIA, FAMILIAL, WITH HYPERCALCIURIA, NEPHROCALCINOSIS, AND SEVERE OCULAR INVOLVEMENT', 'Alternate:MACULAR COLOBOMA, BILATERAL, WITH HYPERCALCIURIA'
118203980	'Preferred:Hypomagnesemia 5, renal, with ocular involvement', 'Alternate:FHHNC WITH SEVERE OCULAR INVOLVEMENT', 'Alternate:HYPOMAGNESEMIA, FAMILIAL, WITH HYPERCALCIURIA, NEPHROCALCINOSIS, AND SEVERE OCULAR INVOLVEMENT', 'Alternate:MACULAR COLOBOMA, BILATERAL, WITH HYPERCALCIURIA'
118203981	'Preferred:Hypomagnesemia 5, renal, with ocular involvement', 'Alternate:FHHNC WITH SEVERE OCULAR INVOLVEMENT', 'Alternate:HYPOMAGNESEMIA, FAMILIAL, WITH HYPERCALCIURIA, NEPHROCALCINOSIS, AND SEVERE OCULAR INVOLVEMENT', 'Alternate:MACULAR COLOBOMA, BILATERAL, WITH HYPERCALCIURIA'
	'Preferred:Joubert syndrome 6'
267607116	'Preferred:Nephronophthisis 11'
	'Preferred:Porphyria, acute intermittent, nonerythroid variant'
	'Preferred:Porphyria, acute intermittent, nonerythroid variant'
	'Preferred:Porphyria, acute intermittent, nonerythroid variant'
	'Preferred:Porphyria, acute intermittent, nonerythroid variant'
118204118	'Preferred:Porphyria, acute intermittent, nonerythroid variant'
118204032	'Preferred:Nephronophthisis 9'
118204026	'Preferred:Deafness, autosomal recessive 28'
118204027	'Preferred:Deafness, autosomal recessive 28'
118204028	'Preferred:Deafness, autosomal recessive 28'
118204029	'Preferred:Deafness, autosomal recessive 28'
118204030	'Preferred:Deafness, autosomal recessive 28'
118204031	'Preferred:Deafness, autosomal recessive 28'
	'Preferred:Deafness, autosomal recessive 28'
	'Preferred:Deafness, autosomal recessive 28'
	'Preferred:Pyruvate kinase deficiency', 'Alternate:PYRUVATE KINASE DEFICIENCY OF ERYTHROCYTE', 'Alternate:Pyruvate kinase deficiency of red cells', 'Alternate:Pyruvate kinase deficiency of erythrocytes', 'Alternate:PK deficiency'
118204083	'Preferred:Pyruvate kinase deficiency', 'Alternate:PYRUVATE KINASE DEFICIENCY OF ERYTHROCYTE', 'Alternate:Pyruvate kinase deficiency of red cells', 'Alternate:Pyruvate kinase deficiency of erythrocytes', 'Alternate:PK deficiency'
118204084	'Preferred:Pyruvate kinase deficiency', 'Alternate:PYRUVATE KINASE DEFICIENCY OF ERYTHROCYTE', 'Alternate:Pyruvate kinase deficiency of red cells', 'Alternate:Pyruvate kinase deficiency of erythrocytes', 'Alternate:PK deficiency'
118204085	'Preferred:Pyruvate kinase deficiency, amish type'
113403872	'Preferred:Pyruvate kinase deficiency', 'Alternate:PYRUVATE KINASE DEFICIENCY OF ERYTHROCYTE', 'Alternate:Pyruvate kinase deficiency of red cells', 'Alternate:Pyruvate kinase deficiency of erythrocytes', 'Alternate:PK deficiency'
118204087	'Preferred:Adenosine triphosphate, elevated, of erythrocytes', 'Alternate:PYRUVATE KINASE HYPERACTIVITY'
116100695	'Preferred:Pyruvate kinase deficiency', 'Alternate:PYRUVATE KINASE DEFICIENCY OF ERYTHROCYTE', 'Alternate:Pyruvate kinase deficiency of red cells', 'Alternate:Pyruvate kinase deficiency of erythrocytes', 'Alternate:PK deficiency'
118204089	'Preferred:Pyruvate kinase deficiency', 'Alternate:PYRUVATE KINASE DEFICIENCY OF ERYTHROCYTE', 'Alternate:Pyruvate kinase deficiency of red cells', 'Alternate:Pyruvate kinase deficiency of erythrocytes', 'Alternate:PK deficiency'
	'Preferred:Pyruvate kinase deficiency', 'Alternate:PYRUVATE KINASE DEFICIENCY OF ERYTHROCYTE', 'Alternate:Pyruvate kinase deficiency of red cells', 'Alternate:Pyruvate kinase deficiency of erythrocytes', 'Alternate:PK deficiency'
	'Preferred:Pyruvate kinase deficiency', 'Alternate:PYRUVATE KINASE DEFICIENCY OF ERYTHROCYTE', 'Alternate:Pyruvate kinase deficiency of red cells', 'Alternate:Pyruvate kinase deficiency of erythrocytes', 'Alternate:PK deficiency'
	'Preferred:Pyruvate kinase deficiency', 'Alternate:PYRUVATE KINASE DEFICIENCY OF ERYTHROCYTE', 'Alternate:Pyruvate kinase deficiency of red cells', 'Alternate:Pyruvate kinase deficiency of erythrocytes', 'Alternate:PK deficiency'
	'Preferred:Pyruvate kinase deficiency', 'Alternate:PYRUVATE KINASE DEFICIENCY OF ERYTHROCYTE', 'Alternate:Pyruvate kinase deficiency of red cells', 'Alternate:Pyruvate kinase deficiency of erythrocytes', 'Alternate:PK deficiency'
328	'Preferred:LIPOPROTEIN LIPASE POLYMORPHISM'
	'Preferred:Lpl-arita'
118204081	'Preferred:LIPOPROTEIN LIPASE (OLBIA)'
326	'Preferred:High density lipoprotein cholesterol level quantitative trait locus 11'
104894592	'Preferred:Mucopolysaccharidosis, MPS-III-B', 'Alternate:NAGLU DEFICIENCY', 'Alternate:Mucopoly-saccharidosis type 3B', 'Alternate:Sanfilippo syndrome B', 'Alternate:N-acetyl-alpha-d-glucosaminidase deficiency', 'Alternate:MPS 3B', 'Alternate:MPS III B', 'Alternate:MUCOPOLYSACCHARIDOSIS, TYPE IIIB'
104894593	'Preferred:Mucopolysaccharidosis, MPS-III-B', 'Alternate:NAGLU DEFICIENCY', 'Alternate:Mucopoly-saccharidosis type 3B', 'Alternate:Sanfilippo syndrome B', 'Alternate:N-acetyl-alpha-d-glucosaminidase deficiency', 'Alternate:MPS 3B', 'Alternate:MPS III B', 'Alternate:MUCOPOLYSACCHARIDOSIS, TYPE IIIB'
104894594	'Preferred:Mucopolysaccharidosis, MPS-III-B', 'Alternate:NAGLU DEFICIENCY', 'Alternate:Mucopoly-saccharidosis type 3B', 'Alternate:Sanfilippo syndrome B', 'Alternate:N-acetyl-alpha-d-glucosaminidase deficiency', 'Alternate:MPS 3B', 'Alternate:MPS III B', 'Alternate:MUCOPOLYSACCHARIDOSIS, TYPE IIIB'
104894595	'Preferred:Mucopolysaccharidosis, MPS-III-B', 'Alternate:NAGLU DEFICIENCY', 'Alternate:Mucopoly-saccharidosis type 3B', 'Alternate:Sanfilippo syndrome B', 'Alternate:N-acetyl-alpha-d-glucosaminidase deficiency', 'Alternate:MPS 3B', 'Alternate:MPS III B', 'Alternate:MUCOPOLYSACCHARIDOSIS, TYPE IIIB'
104894597	'Preferred:Mucopolysaccharidosis, MPS-III-B', 'Alternate:NAGLU DEFICIENCY', 'Alternate:Mucopoly-saccharidosis type 3B', 'Alternate:Sanfilippo syndrome B', 'Alternate:N-acetyl-alpha-d-glucosaminidase deficiency', 'Alternate:MPS 3B', 'Alternate:MPS III B', 'Alternate:MUCOPOLYSACCHARIDOSIS, TYPE IIIB'
118204024	'Preferred:Mucopolysaccharidosis, MPS-III-B', 'Alternate:NAGLU DEFICIENCY', 'Alternate:Mucopoly-saccharidosis type 3B', 'Alternate:Sanfilippo syndrome B', 'Alternate:N-acetyl-alpha-d-glucosaminidase deficiency', 'Alternate:MPS 3B', 'Alternate:MPS III B', 'Alternate:MUCOPOLYSACCHARIDOSIS, TYPE IIIB'
118204025	'Preferred:Mucopolysaccharidosis, MPS-III-B', 'Alternate:NAGLU DEFICIENCY', 'Alternate:Mucopoly-saccharidosis type 3B', 'Alternate:Sanfilippo syndrome B', 'Alternate:N-acetyl-alpha-d-glucosaminidase deficiency', 'Alternate:MPS 3B', 'Alternate:MPS III B', 'Alternate:MUCOPOLYSACCHARIDOSIS, TYPE IIIB'
104894596	'Preferred:Mucopolysaccharidosis, MPS-III-B', 'Alternate:NAGLU DEFICIENCY', 'Alternate:Mucopoly-saccharidosis type 3B', 'Alternate:Sanfilippo syndrome B', 'Alternate:N-acetyl-alpha-d-glucosaminidase deficiency', 'Alternate:MPS 3B', 'Alternate:MPS III B', 'Alternate:MUCOPOLYSACCHARIDOSIS, TYPE IIIB'
104894601	'Preferred:Mucopolysaccharidosis, MPS-III-B', 'Alternate:NAGLU DEFICIENCY', 'Alternate:Mucopoly-saccharidosis type 3B', 'Alternate:Sanfilippo syndrome B', 'Alternate:N-acetyl-alpha-d-glucosaminidase deficiency', 'Alternate:MPS 3B', 'Alternate:MPS III B', 'Alternate:MUCOPOLYSACCHARIDOSIS, TYPE IIIB'
1154510	'Preferred:4-Alpha-hydroxyphenylpyruvate hydroxylase deficiency', 'Alternate:Hawkinsinuria'
137852863	'Preferred:Mitochondrial complex I deficiency', 'Alternate:Complex 1 mitochondrial respiratory chain deficiency', 'Alternate:NADH coenzyme Q reductase deficiency'
104895564	'Preferred:Familial cold autoinflammatory syndrome 2'
137852864	'Preferred:Fanconi anemia, complementation group M'
	'Preferred:Fanconi anemia, complementation group M'
	'Preferred:Palmoplantar hyperkeratosis with squamous cell carcinoma of skin and 46,XX sex reversal', 'Alternate:PALMOPLANTAR HYPERKERATOSIS WITH SQUAMOUS CELL CARCINOMA OF SKIN AND SEX REVERSAL'
	'Preferred:Palmoplantar hyperkeratosis with squamous cell carcinoma of skin and 46,XX sex reversal', 'Alternate:PALMOPLANTAR HYPERKERATOSIS WITH SQUAMOUS CELL CARCINOMA OF SKIN AND SEX REVERSAL'
	'Preferred:Palmoplantar hyperkeratosis and true hermaphroditism'
121908584	'Preferred:Anemia, sideroblastic, pyridoxine-refractory, autosomal recessive'
	'Preferred:Spinocerebellar ataxia 31', 'Alternate:Spinocerebellar ataxia type 31', 'Alternate:Spinocerebellar ataxia 16q22-linked'
118204013	'Preferred:Dystonia 6, torsion', 'Alternate:Torsion dystonia adult onset mixed type'
267607111	'Preferred:Dystonia 6, torsion', 'Alternate:Torsion dystonia adult onset mixed type'
267607112	'Preferred:Dystonia 6, torsion', 'Alternate:Torsion dystonia adult onset mixed type'
63751126	'Preferred:Amyotrophic lateral sclerosis 17', 'Alternate:AMYOTROPHIC LATERAL SCLEROSIS, CHMP2B-RELATED'
	'Preferred:Retinitis pigmentosa 31', 'Alternate:RP 31'
	'Preferred:Retinitis pigmentosa 31', 'Alternate:RP 31'
28934604	'Preferred:Vitamin D-dependent rickets, type 1', 'Alternate:VITAMIN D HYDROXYLATION-DEFICIENT RICKETS, TYPE 1A', 'Alternate:PDDR IA', 'Alternate:PSEUDOVITAMIN D-DEFICIENCY RICKETS, TYPE IA', 'Alternate:VITAMIN D DEPENDENCY, TYPE 1', 'Alternate:VITAMIN D-DEPENDENT RICKETS, TYPE 1A'
28934605	'Preferred:Vitamin D-dependent rickets, type 1', 'Alternate:VITAMIN D HYDROXYLATION-DEFICIENT RICKETS, TYPE 1A', 'Alternate:PDDR IA', 'Alternate:PSEUDOVITAMIN D-DEFICIENCY RICKETS, TYPE IA', 'Alternate:VITAMIN D DEPENDENCY, TYPE 1', 'Alternate:VITAMIN D-DEPENDENT RICKETS, TYPE 1A'
28934606	'Preferred:Vitamin D-dependent rickets, type 1', 'Alternate:VITAMIN D HYDROXYLATION-DEFICIENT RICKETS, TYPE 1A', 'Alternate:PDDR IA', 'Alternate:PSEUDOVITAMIN D-DEFICIENCY RICKETS, TYPE IA', 'Alternate:VITAMIN D DEPENDENCY, TYPE 1', 'Alternate:VITAMIN D-DEPENDENT RICKETS, TYPE 1A'
28934607	'Preferred:Vitamin D-dependent rickets, type 1', 'Alternate:VITAMIN D HYDROXYLATION-DEFICIENT RICKETS, TYPE 1A', 'Alternate:PDDR IA', 'Alternate:PSEUDOVITAMIN D-DEFICIENCY RICKETS, TYPE IA', 'Alternate:VITAMIN D DEPENDENCY, TYPE 1', 'Alternate:VITAMIN D-DEPENDENT RICKETS, TYPE 1A'
387906260	'Preferred:Vitamin D-dependent rickets, type 1', 'Alternate:VITAMIN D HYDROXYLATION-DEFICIENT RICKETS, TYPE 1A', 'Alternate:PDDR IA', 'Alternate:PSEUDOVITAMIN D-DEFICIENCY RICKETS, TYPE IA', 'Alternate:VITAMIN D DEPENDENCY, TYPE 1', 'Alternate:VITAMIN D-DEPENDENT RICKETS, TYPE 1A'
	'Preferred:Vitamin D-dependent rickets, type 1', 'Alternate:VITAMIN D HYDROXYLATION-DEFICIENT RICKETS, TYPE 1A', 'Alternate:PDDR IA', 'Alternate:PSEUDOVITAMIN D-DEFICIENCY RICKETS, TYPE IA', 'Alternate:VITAMIN D DEPENDENCY, TYPE 1', 'Alternate:VITAMIN D-DEPENDENT RICKETS, TYPE 1A'
118204007	'Preferred:Vitamin D-dependent rickets, type 1', 'Alternate:VITAMIN D HYDROXYLATION-DEFICIENT RICKETS, TYPE 1A', 'Alternate:PDDR IA', 'Alternate:PSEUDOVITAMIN D-DEFICIENCY RICKETS, TYPE IA', 'Alternate:VITAMIN D DEPENDENCY, TYPE 1', 'Alternate:VITAMIN D-DEPENDENT RICKETS, TYPE 1A'
118204008	'Preferred:Vitamin D-dependent rickets, type 1', 'Alternate:VITAMIN D HYDROXYLATION-DEFICIENT RICKETS, TYPE 1A', 'Alternate:PDDR IA', 'Alternate:PSEUDOVITAMIN D-DEFICIENCY RICKETS, TYPE IA', 'Alternate:VITAMIN D DEPENDENCY, TYPE 1', 'Alternate:VITAMIN D-DEPENDENT RICKETS, TYPE 1A'
	'Preferred:Vitamin D-dependent rickets, type 1', 'Alternate:VITAMIN D HYDROXYLATION-DEFICIENT RICKETS, TYPE 1A', 'Alternate:PDDR IA', 'Alternate:PSEUDOVITAMIN D-DEFICIENCY RICKETS, TYPE IA', 'Alternate:VITAMIN D DEPENDENCY, TYPE 1', 'Alternate:VITAMIN D-DEPENDENT RICKETS, TYPE 1A'
	'Preferred:Vitamin D-dependent rickets, type 1', 'Alternate:VITAMIN D HYDROXYLATION-DEFICIENT RICKETS, TYPE 1A', 'Alternate:PDDR IA', 'Alternate:PSEUDOVITAMIN D-DEFICIENCY RICKETS, TYPE IA', 'Alternate:VITAMIN D DEPENDENCY, TYPE 1', 'Alternate:VITAMIN D-DEPENDENT RICKETS, TYPE 1A'
118204010	'Preferred:Vitamin D-dependent rickets, type 1', 'Alternate:VITAMIN D HYDROXYLATION-DEFICIENT RICKETS, TYPE 1A', 'Alternate:PDDR IA', 'Alternate:PSEUDOVITAMIN D-DEFICIENCY RICKETS, TYPE IA', 'Alternate:VITAMIN D DEPENDENCY, TYPE 1', 'Alternate:VITAMIN D-DEPENDENT RICKETS, TYPE 1A'
	'Preferred:Cone-rod dystrophy 15'
	'Preferred:Beta-D-mannosidosis', 'Alternate:Mannosidosis, beta A, lysosomal', 'Alternate:Lysosomal beta-mannosidase deficiency', 'Alternate:Beta-mannosidase deficiency', 'Alternate:beta-Mannosidosis'
	'Preferred:Beta-D-mannosidosis', 'Alternate:Mannosidosis, beta A, lysosomal', 'Alternate:Lysosomal beta-mannosidase deficiency', 'Alternate:Beta-mannosidase deficiency', 'Alternate:beta-Mannosidosis'
	'Preferred:Beta-D-mannosidosis', 'Alternate:Mannosidosis, beta A, lysosomal', 'Alternate:Lysosomal beta-mannosidase deficiency', 'Alternate:Beta-mannosidase deficiency', 'Alternate:beta-Mannosidosis'
	'Preferred:Beta-D-mannosidosis', 'Alternate:Mannosidosis, beta A, lysosomal', 'Alternate:Lysosomal beta-mannosidase deficiency', 'Alternate:Beta-mannosidase deficiency', 'Alternate:beta-Mannosidosis'
	'Preferred:Beta-D-mannosidosis', 'Alternate:Mannosidosis, beta A, lysosomal', 'Alternate:Lysosomal beta-mannosidase deficiency', 'Alternate:Beta-mannosidase deficiency', 'Alternate:beta-Mannosidosis'
137852869	'Preferred:Hurthle cell carcinoma of thyroid', 'Alternate:HURTHLE CELL THYROID NEOPLASIA', 'Alternate:Thyroid cancer, Hurthle cell', 'Alternate:Thyroid carcinoma, Hurthle cell', 'Alternate:Thyroid cancer, follicular, Hurthle cell type', 'Alternate:Hurthle cell carcinoma of the thyroid'
	'Preferred:Deafness, autosomal recessive 67'
104893975	'Preferred:Deafness, autosomal recessive 67'
	'Preferred:Deafness, autosomal recessive 67'
104893976	'Preferred:Deafness, autosomal recessive 67'
121918336	'Preferred:Fleck corneal dystrophy', 'Alternate:CORNEAL DYSTROPHY, FRANCOIS-NEETENS SPECKLED OR FLECKED'
121918337	'Preferred:Fleck corneal dystrophy', 'Alternate:CORNEAL DYSTROPHY, FRANCOIS-NEETENS SPECKLED OR FLECKED'
	'Preferred:Cockayne syndrome, type B', 'Alternate:COCKAYNE SYNDROME B', 'Alternate:Cockayne Syndrome, Type II'
121917902	'Preferred:Cockayne syndrome, type B', 'Alternate:COCKAYNE SYNDROME B', 'Alternate:Cockayne Syndrome, Type II'
	'Preferred:Cockayne syndrome, type B', 'Alternate:COCKAYNE SYNDROME B', 'Alternate:Cockayne Syndrome, Type II'
	'Preferred:Cerebro-oculo-facio-skeletal syndrome', 'Alternate:CEREBROOCULOFACIOSKELETAL SYNDROME 1', 'Alternate:PENA-SHOKEIR SYNDROME, TYPE II'
121917904	'Preferred:Cerebro-oculo-facio-skeletal syndrome', 'Alternate:CEREBROOCULOFACIOSKELETAL SYNDROME 1', 'Alternate:PENA-SHOKEIR SYNDROME, TYPE II'
121917905	'Preferred:Cerebro-oculo-facio-skeletal syndrome', 'Alternate:CEREBROOCULOFACIOSKELETAL SYNDROME 1', 'Alternate:PENA-SHOKEIR SYNDROME, TYPE II'
	'Preferred:Cerebro-oculo-facio-skeletal syndrome', 'Alternate:CEREBROOCULOFACIOSKELETAL SYNDROME 1', 'Alternate:PENA-SHOKEIR SYNDROME, TYPE II'
1341667	'Preferred:Preeclampsia/eclampsia 4'
10509305	'Preferred:Preeclampsia/eclampsia 4'
121908288	'Preferred:Amyotrophic lateral sclerosis type 11', 'Alternate:Amyotrophic lateral sclerosis 11'
121908290	'Preferred:Amyotrophic lateral sclerosis type 11', 'Alternate:Amyotrophic lateral sclerosis 11'
35211634	'Preferred:Intrinsic factor deficiency, congenital, susceptibility to'
	'Preferred:Intrinsic factor deficiency', 'Alternate:PERNICIOUS ANEMIA, CONGENITAL, DUE TO DEFECT OF INTRINSIC FACTOR'
	'Preferred:Intrinsic factor deficiency', 'Alternate:PERNICIOUS ANEMIA, CONGENITAL, DUE TO DEFECT OF INTRINSIC FACTOR'
	'Preferred:Intrinsic factor deficiency', 'Alternate:PERNICIOUS ANEMIA, CONGENITAL, DUE TO DEFECT OF INTRINSIC FACTOR'
121434322	'Preferred:Intrinsic factor deficiency', 'Alternate:PERNICIOUS ANEMIA, CONGENITAL, DUE TO DEFECT OF INTRINSIC FACTOR'
	'Preferred:Intrinsic factor deficiency', 'Alternate:PERNICIOUS ANEMIA, CONGENITAL, DUE TO DEFECT OF INTRINSIC FACTOR'
	'Preferred:Intrinsic factor deficiency', 'Alternate:PERNICIOUS ANEMIA, CONGENITAL, DUE TO DEFECT OF INTRINSIC FACTOR'
	'Preferred:Dopamine beta-hydroxylase activity, plasma'
	'Preferred:Complete combined 17-alpha-hydroxylase/17,20-lyase deficiency'
	'Preferred:Complete combined 17-alpha-hydroxylase/17,20-lyase deficiency'
104894135	'Preferred:Complete combined 17-alpha-hydroxylase/17,20-lyase deficiency'
	'Preferred:Complete combined 17-alpha-hydroxylase/17,20-lyase deficiency'
	'Preferred:Combined partial 17-alpha-hydroxylase/17,20-lyase deficiency'
	'Preferred:Complete combined 17-alpha-hydroxylase/17,20-lyase deficiency'
61754278	'Preferred:Isolated 17,20-lyase deficiency'
104894139	'Preferred:Isolated 17,20-lyase deficiency'
104894141	'Preferred:Complete combined 17-alpha-hydroxylase/17,20-lyase deficiency'
104894146	'Preferred:Complete combined 17-alpha-hydroxylase/17,20-lyase deficiency'
104894147	'Preferred:Complete combined 17-alpha-hydroxylase/17,20-lyase deficiency'
104894148	'Preferred:Combined partial 17-alpha-hydroxylase/17,20-lyase deficiency'
104894149	'Preferred:Combined partial 17-alpha-hydroxylase/17,20-lyase deficiency'
104894142	'Preferred:Complete combined 17-alpha-hydroxylase/17,20-lyase deficiency'
104894144	'Preferred:Complete combined 17-alpha-hydroxylase/17,20-lyase deficiency'
104894145	'Preferred:Complete combined 17-alpha-hydroxylase/17,20-lyase deficiency'
104894150	'Preferred:Combined partial 17-alpha-hydroxylase/17,20-lyase deficiency'
104894152	'Preferred:Complete combined 17-alpha-hydroxylase/17,20-lyase deficiency'
104894153	'Preferred:Complete combined 17-alpha-hydroxylase/17,20-lyase deficiency'
	'Preferred:Complete combined 17-alpha-hydroxylase/17,20-lyase deficiency'
104894151	'Preferred:Combined partial 17-alpha-hydroxylase/17,20-lyase deficiency'
	'Preferred:Combined partial 17-alpha-hydroxylase/17,20-lyase deficiency'
	'Preferred:Complete combined 17-alpha-hydroxylase/17,20-lyase deficiency'
	'Preferred:Seckel syndrome 4'
121434310	'Preferred:Martsolf syndrome', 'Alternate:Cataract, mental retardation, hypogonadism'
267606854	'Preferred:Chudley-McCullough syndrome', 'Alternate:Deafness, sensorineural, with partial agenesis of the corpus callosum and arachnoid cysts', 'Alternate:Deafness, bilateral sensorineural, and hydrocephalus due to foramen of monro obstruction', 'Alternate:Deafness, autosomal recessive 82'
121434306	'Preferred:Woolly hair, autosomal recessive 1', 'Alternate:HYPOTRICHOSIS, LOCALIZED, AUTOSOMAL RECESSIVE 3', 'Alternate:Hypotrichosis 8'
	'Preferred:Woolly hair, autosomal recessive 1', 'Alternate:HYPOTRICHOSIS, LOCALIZED, AUTOSOMAL RECESSIVE 3', 'Alternate:Hypotrichosis 8'
	'Preferred:WOOLLY HAIR, AUTOSOMAL RECESSIVE 1, WITH OR WITHOUT HYPOTRICHOSIS'
	'Preferred:Senior-Loken syndrome 5'
	'Preferred:Senior-Loken syndrome 5'
104894168	'Preferred:Combined oxidative phosphorylation deficiency 2', 'Alternate:CORPUS CALLOSUM, AGENESIS OF, WITH DYSMORPHISM AND FATAL LACTIC ACIDOSIS'
137852860	'Preferred:Glutaryl-CoA oxidase deficiency', 'Alternate:GLUTARIC ACIDURIA III', 'Alternate:GA III'
137852861	'Preferred:Glutaryl-CoA oxidase deficiency', 'Alternate:GLUTARIC ACIDURIA III', 'Alternate:GA III'
137852862	'Preferred:Glutaryl-CoA oxidase deficiency', 'Alternate:GLUTARIC ACIDURIA III', 'Alternate:GA III'
121434360	'Preferred:D-2-hydroxyglutaric aciduria 1'
121434361	'Preferred:D-2-hydroxyglutaric aciduria 1'
	'Preferred:D-2-hydroxyglutaric aciduria 1'
	'Preferred:D-2-hydroxyglutaric aciduria 1'
121434362	'Preferred:D-2-hydroxyglutaric aciduria 1'
267606759	'Preferred:D-2-hydroxyglutaric aciduria 1'
267606820	'Preferred:Posterior column ataxia with retinitis pigmentosa'
267606819	'Preferred:Posterior column ataxia with retinitis pigmentosa'
	'Preferred:Cerebral cavernous malformations 3'
	'Preferred:Cerebral cavernous malformations 3'
	'Preferred:Cerebral cavernous malformations 3'
	'Preferred:Cerebral cavernous malformations 3'
	'Preferred:Cerebral cavernous malformations 3'
	'Preferred:Cerebral cavernous malformations 3'
	'Preferred:Cerebral cavernous malformations 3'
121918248	'Preferred:METHYLMALONIC ACIDURIA, mut(0) TYPE'
121918249	'Preferred:METHYLMALONIC ACIDURIA, mut(0) TYPE'
121918250	'Preferred:METHYLMALONIC ACIDURIA, mut(0) TYPE'
121918251	'Preferred:METHYLMALONIC ACIDURIA, mut(0) TYPE'
121918253	'Preferred:METHYLMALONIC ACIDURIA, mut(-) TYPE'
	'Preferred:METHYLMALONIC ACIDURIA, mut(-) TYPE'
121918254	'Preferred:METHYLMALONIC ACIDURIA, mut(0) TYPE'
121918255	'Preferred:METHYLMALONIC ACIDURIA, mut(0) TYPE'
121918256	'Preferred:METHYLMALONIC ACIDURIA, mut(0) TYPE'
121918257	'Preferred:METHYLMALONIC ACIDURIA, mut(0) TYPE'
121918258	'Preferred:METHYLMALONIC ACIDURIA, mut(0) TYPE'
	'Preferred:METHYLMALONIC ACIDURIA, mut(0) TYPE'
	'Preferred:METHYLMALONIC ACIDURIA, mut(0) TYPE'
2232387	'Preferred:Pseudofolliculitis barbae, susceptibility to'
56025238	'Preferred:SCIANNA BLOOD GROUP SYSTEM, SC:-1,2'
56136737	'Preferred:Radin blood group'
56047316	'Preferred:Antigen in Scianna blood group system', 'Alternate:SCIANNA BLOOD GROUP'
34778348	'Preferred:Parkinson disease 8, susceptibility to'
121434357	'Preferred:Weill-Marchesani syndrome 1', 'Alternate:MESODERMAL DYSMORPHODYSTROPHY, CONGENITAL', 'Alternate:SPHEROPHAKIA-BRACHYMORPHIA SYNDROME', 'Alternate:Weill-Marchesani Syndrome, Autosomal Recessive'
431825170	'Preferred:Weill-Marchesani syndrome 1', 'Alternate:MESODERMAL DYSMORPHODYSTROPHY, CONGENITAL', 'Alternate:SPHEROPHAKIA-BRACHYMORPHIA SYNDROME', 'Alternate:Weill-Marchesani Syndrome, Autosomal Recessive'
387906266	'Preferred:Weill-Marchesani syndrome 1', 'Alternate:MESODERMAL DYSMORPHODYSTROPHY, CONGENITAL', 'Alternate:SPHEROPHAKIA-BRACHYMORPHIA SYNDROME', 'Alternate:Weill-Marchesani Syndrome, Autosomal Recessive'
121434358	'Preferred:Weill-Marchesani syndrome 1', 'Alternate:MESODERMAL DYSMORPHODYSTROPHY, CONGENITAL', 'Alternate:SPHEROPHAKIA-BRACHYMORPHIA SYNDROME', 'Alternate:Weill-Marchesani Syndrome, Autosomal Recessive'
121434359	'Preferred:Weill-Marchesani syndrome 1', 'Alternate:MESODERMAL DYSMORPHODYSTROPHY, CONGENITAL', 'Alternate:SPHEROPHAKIA-BRACHYMORPHIA SYNDROME', 'Alternate:Weill-Marchesani Syndrome, Autosomal Recessive'
267606636	'Preferred:Weill-Marchesani syndrome 1', 'Alternate:MESODERMAL DYSMORPHODYSTROPHY, CONGENITAL', 'Alternate:SPHEROPHAKIA-BRACHYMORPHIA SYNDROME', 'Alternate:Weill-Marchesani Syndrome, Autosomal Recessive'
267606637	'Preferred:Weill-Marchesani syndrome 1', 'Alternate:MESODERMAL DYSMORPHODYSTROPHY, CONGENITAL', 'Alternate:SPHEROPHAKIA-BRACHYMORPHIA SYNDROME', 'Alternate:Weill-Marchesani Syndrome, Autosomal Recessive'
137854888	'Preferred:3-methylglutaconic aciduria type V', 'Alternate:CARDIOMYOPATHY, DILATED, WITH ATAXIA', 'Alternate:MGA, TYPE V'
121908718	'Preferred:Partial adenosine deaminase deficiency', 'Alternate:PARTIAL ADA DEFICIENCY'
121908736	'Preferred:Partial adenosine deaminase deficiency', 'Alternate:PARTIAL ADA DEFICIENCY'
121908737	'Preferred:Partial adenosine deaminase deficiency', 'Alternate:PARTIAL ADA DEFICIENCY'
121908738	'Preferred:Partial adenosine deaminase deficiency', 'Alternate:PARTIAL ADA DEFICIENCY'
121908740	'Preferred:Partial adenosine deaminase deficiency', 'Alternate:PARTIAL ADA DEFICIENCY'
114025668	'Preferred:Partial adenosine deaminase deficiency', 'Alternate:PARTIAL ADA DEFICIENCY'
	'Preferred:SCID due to ADA deficiency, delayed onset', 'Alternate:Severe combined immunodeficiency, autosomal recessive, T cell-negative, B cell-negative, NK cell-negative, due to adenosine deaminase deficiency, delayed onset'
73598374	'Preferred:Adenosine deaminase 2 allozyme'
387906268	'Preferred:SCID due to ADA deficiency, delayed onset', 'Alternate:Severe combined immunodeficiency, autosomal recessive, T cell-negative, B cell-negative, NK cell-negative, due to adenosine deaminase deficiency, delayed onset'
	'Preferred:SCID due to ADA deficiency, delayed onset', 'Alternate:Severe combined immunodeficiency, autosomal recessive, T cell-negative, B cell-negative, NK cell-negative, due to adenosine deaminase deficiency, delayed onset'
121434355	'Preferred:Cryptophthalmos syndrome', 'Alternate:Fraser syndrome', 'Alternate:Cryptophthalmos with other malformations', 'Alternate:CRYPTOPHTHALMOS-SYNDACTYLY SYNDROME'
	'Preferred:Cryptophthalmos syndrome', 'Alternate:Fraser syndrome', 'Alternate:Cryptophthalmos with other malformations', 'Alternate:CRYPTOPHTHALMOS-SYNDACTYLY SYNDROME'
121434356	'Preferred:Cryptophthalmos syndrome', 'Alternate:Fraser syndrome', 'Alternate:Cryptophthalmos with other malformations', 'Alternate:CRYPTOPHTHALMOS-SYNDACTYLY SYNDROME'
121912606	'Preferred:Joubert syndrome 8'
121912607	'Preferred:Joubert syndrome 8'
121912608	'Preferred:Joubert syndrome 8'
	'Preferred:Hemophagocytic lymphohistiocytosis, familial, 3'
	'Preferred:Hemophagocytic lymphohistiocytosis, familial, 3'
	'Preferred:Hemophagocytic lymphohistiocytosis, familial, 3'
	'Preferred:Hemophagocytic lymphohistiocytosis, familial, 3'
121434352	'Preferred:Hemophagocytic lymphohistiocytosis, familial, 3'
	'Preferred:Hemophagocytic lymphohistiocytosis, familial, 3'
121434353	'Preferred:Hemophagocytic lymphohistiocytosis, familial, 3'
121434354	'Preferred:Hemophagocytic lymphohistiocytosis, familial, 3'
	'Preferred:Neutral 1 amino acid transport defect', 'Alternate:Hartnup disorder', 'Alternate:Hartnup disease'
	'Preferred:Neutral 1 amino acid transport defect', 'Alternate:Hartnup disorder', 'Alternate:Hartnup disease'
121434347	'Preferred:Neutral 1 amino acid transport defect', 'Alternate:Hartnup disorder', 'Alternate:Hartnup disease'
	'Preferred:Iminoglycinuria, digenic'
	'Preferred:Hyperglycinuria', 'Alternate:GLYCINURIA WITH OR WITHOUT OXALATE NEPHROLITHIASIS', 'Alternate:GLYCINURIA WITH OR WITHOUT OXALATE UROLITHIASIS', 'Alternate:IMINOGLYCINURIA TYPE II'
7732671	'Preferred:Obesity, variation in'
104894470	'Preferred:Leber congenital amaurosis 13', 'Alternate:Leber Congenital Amaurosis'
28940314	'Preferred:Leber congenital amaurosis 13', 'Alternate:Leber Congenital Amaurosis'
104894471	'Preferred:Leber congenital amaurosis 13', 'Alternate:Leber Congenital Amaurosis'
104894475	'Preferred:Leber congenital amaurosis 13', 'Alternate:Leber Congenital Amaurosis'
104894475	'Preferred:Leber congenital amaurosis 13', 'Alternate:Leber Congenital Amaurosis'
104894473	'Preferred:Leber congenital amaurosis 13', 'Alternate:Leber Congenital Amaurosis'
387906272	'Preferred:Leber congenital amaurosis 13', 'Alternate:Leber Congenital Amaurosis'
121434337	'Preferred:Leber congenital amaurosis 13', 'Alternate:Leber Congenital Amaurosis'
	'Preferred:Retinitis pigmentosa 53'
202126574	'Preferred:Retinitis pigmentosa 53'
237025	'Preferred:Diabetes mellitus, insulin-dependent, 5'
3804505	'Preferred:Myoclonic epilepsy, juvenile 1', 'Alternate:MYOCLONIC EPILEPSY, JUVENILE, SUSCEPTIBILITY TO, 1'
137852776	'Preferred:Myoclonic epilepsy, juvenile 1', 'Alternate:MYOCLONIC EPILEPSY, JUVENILE, SUSCEPTIBILITY TO, 1'
137852777	'Preferred:Myoclonic epilepsy, juvenile 1', 'Alternate:MYOCLONIC EPILEPSY, JUVENILE, SUSCEPTIBILITY TO, 1'
137852778	'Preferred:Myoclonic epilepsy, juvenile 1', 'Alternate:MYOCLONIC EPILEPSY, JUVENILE, SUSCEPTIBILITY TO, 1'
79761183	'Preferred:Myoclonic epilepsy, juvenile 1', 'Alternate:MYOCLONIC EPILEPSY, JUVENILE, SUSCEPTIBILITY TO, 1'
137852779	'Preferred:Epilepsy juvenile absence', 'Alternate:EPILEPSY, JUVENILE ABSENCE, SUSCEPTIBILITY TO, 1', 'Alternate:Childhood absence epilepsy', 'Alternate:Epilepsy, Absence'
137852780	'Preferred:Epilepsy juvenile absence', 'Alternate:EPILEPSY, JUVENILE ABSENCE, SUSCEPTIBILITY TO, 1', 'Alternate:Childhood absence epilepsy', 'Alternate:Epilepsy, Absence'
137852781	'Preferred:Myoclonic epilepsy, juvenile 1', 'Alternate:MYOCLONIC EPILEPSY, JUVENILE, SUSCEPTIBILITY TO, 1'
267606847	'Preferred:Lymphedema, hereditary, ic'
267606846	'Preferred:Lymphedema, hereditary, ic'
	'Preferred:Deafness, autosomal dominant 5'
	'Preferred:Deafness, autosomal dominant 5'
	'Preferred:Deafness, autosomal dominant 5'
	'Preferred:Deafness, autosomal dominant 5'
1800497	'Preferred:Dopamine receptor d2, reduced brain density of'
28940309	'Preferred:Transposition of great arteries', 'Alternate:TRANSPOSITION OF THE GREAT ARTERIES, DEXTRO-LOOPED 1'
28940310	'Preferred:Transposition of great arteries', 'Alternate:TRANSPOSITION OF THE GREAT ARTERIES, DEXTRO-LOOPED 1'
121918333	'Preferred:Transposition of great arteries', 'Alternate:TRANSPOSITION OF THE GREAT ARTERIES, DEXTRO-LOOPED 1'
111033578	'Preferred:Late-onset retinal degeneration', 'Alternate:RETINAL DEGENERATION, LATE-ONSET, AUTOSOMAL DOMINANT'
	'Preferred:Spondylocheirodysplasia, Ehlers-Danlos syndrome-like'
121434363	'Preferred:Spondylocheirodysplasia, Ehlers-Danlos syndrome-like'
61495246	'Preferred:Vitamin d hydroxylation-deficient rickets, type 1b', 'Alternate:PSEUDOVITAMIN D3 DEFICIENCY RICKETS DUE TO 25-HYDROXYLASE DEFICIENCY', 'Alternate:VITAMIN D-DEPENDENT RICKETS, TYPE 1B'
3743205	'Preferred:Dyslexia 1', 'Alternate:DYSLEXIA, SUSCEPTIBILITY TO, 1', 'Alternate:READING DISABILITY, SPECIFIC, 1', 'Alternate:WORD-BLINDNESS, CONGENITAL'
57809907	'Preferred:Dyslexia 1', 'Alternate:DYSLEXIA, SUSCEPTIBILITY TO, 1', 'Alternate:READING DISABILITY, SPECIFIC, 1', 'Alternate:WORD-BLINDNESS, CONGENITAL'
	'Preferred:Premature ovarian failure 6'
497116	'Preferred:Sepsis, susceptibility to'
	'Preferred:Polyhydramnios, megalencephaly, and symptomatic epilepsy', 'Alternate:PMSE SYNDROME'
324981	'Preferred:ASTHMA-RELATED TRAITS, SUSCEPTIBILITY TO, 2', 'Alternate:ASTHMA SUSCEPTIBILITY 2'
267607017	'Preferred:Occult macular dystrophy', 'Alternate:OMD', 'Alternate:OCCULT MACULAR DYSTROPHY, SUSCEPTIBILITY TO'
267607018	'Preferred:Occult macular dystrophy', 'Alternate:OMD', 'Alternate:OCCULT MACULAR DYSTROPHY, SUSCEPTIBILITY TO'
121434383	'Preferred:Arthrogryposis renal dysfunction cholestasis syndrome', 'Alternate:ARC syndrome', 'Alternate:Arthrogryposis multiplex congenita, renal dysfunction, and cholestasis'
121434384	'Preferred:Arthrogryposis renal dysfunction cholestasis syndrome', 'Alternate:ARC syndrome', 'Alternate:Arthrogryposis multiplex congenita, renal dysfunction, and cholestasis'
121434385	'Preferred:Arthrogryposis renal dysfunction cholestasis syndrome', 'Alternate:ARC syndrome', 'Alternate:Arthrogryposis multiplex congenita, renal dysfunction, and cholestasis'
	'Preferred:Arthrogryposis renal dysfunction cholestasis syndrome', 'Alternate:ARC syndrome', 'Alternate:Arthrogryposis multiplex congenita, renal dysfunction, and cholestasis'
121434382	'Preferred:MACULAR DEGENERATION, AGE-RELATED, 1, SUSCEPTIBILITY TO'
	'Preferred:Nephronophthisis 7'
5030823	'Preferred:Renal cell carcinoma', 'Alternate:Renal cell carcinoma, somatic'
119103277	'Preferred:Hemangioblastoma, sporadic cerebellar'
119103278	'Preferred:Hemangioblastoma, sporadic cerebellar'
28940297	'Preferred:Renal cell carcinoma with paraneoplastic erythrocytosis'
	'Preferred:Chronic granulomatous disease, autosomal recessive cytochrome b-positive, type 1', 'Alternate:CGD, AUTOSOMAL RECESSIVE CYTOCHROME b-POSITIVE, TYPE I', 'Alternate:GRANULOMATOUS DISEASE, CHRONIC, DUE TO NCF1 DEFICIENCY', 'Alternate:NCF1, DEFICIENCY OF', 'Alternate:NEUTROPHIL CYTOSOL FACTOR 1, DEFICIENCY OF', 'Alternate:SOC2, DEFICIENCY OF', 'Alternate:SOLUBLE OXIDASE COMPONENT II, DEFICI…
119103270	'Preferred:Chronic granulomatous disease, autosomal recessive cytochrome b-positive, type 1', 'Alternate:CGD, AUTOSOMAL RECESSIVE CYTOCHROME b-POSITIVE, TYPE I', 'Alternate:GRANULOMATOUS DISEASE, CHRONIC, DUE TO NCF1 DEFICIENCY', 'Alternate:NCF1, DEFICIENCY OF', 'Alternate:NEUTROPHIL CYTOSOL FACTOR 1, DEFICIENCY OF', 'Alternate:SOC2, DEFICIENCY OF', 'Alternate:SOLUBLE OXIDASE COMPONENT II, DEFICI…
	'Preferred:Chronic granulomatous disease, autosomal recessive cytochrome b-positive, type 1', 'Alternate:CGD, AUTOSOMAL RECESSIVE CYTOCHROME b-POSITIVE, TYPE I', 'Alternate:GRANULOMATOUS DISEASE, CHRONIC, DUE TO NCF1 DEFICIENCY', 'Alternate:NCF1, DEFICIENCY OF', 'Alternate:NEUTROPHIL CYTOSOL FACTOR 1, DEFICIENCY OF', 'Alternate:SOC2, DEFICIENCY OF', 'Alternate:SOLUBLE OXIDASE COMPONENT II, DEFICI…
119103271	'Preferred:Chronic granulomatous disease, autosomal recessive cytochrome b-positive, type 1', 'Alternate:CGD, AUTOSOMAL RECESSIVE CYTOCHROME b-POSITIVE, TYPE I', 'Alternate:GRANULOMATOUS DISEASE, CHRONIC, DUE TO NCF1 DEFICIENCY', 'Alternate:NCF1, DEFICIENCY OF', 'Alternate:NEUTROPHIL CYTOSOL FACTOR 1, DEFICIENCY OF', 'Alternate:SOC2, DEFICIENCY OF', 'Alternate:SOLUBLE OXIDASE COMPONENT II, DEFICI…
119103272	'Preferred:Chronic granulomatous disease, autosomal recessive cytochrome b-positive, type 1', 'Alternate:CGD, AUTOSOMAL RECESSIVE CYTOCHROME b-POSITIVE, TYPE I', 'Alternate:GRANULOMATOUS DISEASE, CHRONIC, DUE TO NCF1 DEFICIENCY', 'Alternate:NCF1, DEFICIENCY OF', 'Alternate:NEUTROPHIL CYTOSOL FACTOR 1, DEFICIENCY OF', 'Alternate:SOC2, DEFICIENCY OF', 'Alternate:SOLUBLE OXIDASE COMPONENT II, DEFICI…
119103273	'Preferred:Chronic granulomatous disease, autosomal recessive cytochrome b-positive, type 1', 'Alternate:CGD, AUTOSOMAL RECESSIVE CYTOCHROME b-POSITIVE, TYPE I', 'Alternate:GRANULOMATOUS DISEASE, CHRONIC, DUE TO NCF1 DEFICIENCY', 'Alternate:NCF1, DEFICIENCY OF', 'Alternate:NEUTROPHIL CYTOSOL FACTOR 1, DEFICIENCY OF', 'Alternate:SOC2, DEFICIENCY OF', 'Alternate:SOLUBLE OXIDASE COMPONENT II, DEFICI…
	'Preferred:Granulomatous disease, chronic, autosomal recessive, cytochrome b-negative', 'Alternate:CGD DUE TO DEFICIENCY OF THE ALPHA SUBUNIT OF CYTOCHROME b', 'Alternate:CGD, AUTOSOMAL RECESSIVE CYTOCHROME b-NEGATIVE', 'Alternate:CYBA DEFICIENCY'
	'Preferred:Granulomatous disease, chronic, autosomal recessive, cytochrome b-negative', 'Alternate:CGD DUE TO DEFICIENCY OF THE ALPHA SUBUNIT OF CYTOCHROME b', 'Alternate:CGD, AUTOSOMAL RECESSIVE CYTOCHROME b-NEGATIVE', 'Alternate:CYBA DEFICIENCY'
104894514	'Preferred:Granulomatous disease, chronic, autosomal recessive, cytochrome b-negative', 'Alternate:CGD DUE TO DEFICIENCY OF THE ALPHA SUBUNIT OF CYTOCHROME b', 'Alternate:CGD, AUTOSOMAL RECESSIVE CYTOCHROME b-NEGATIVE', 'Alternate:CYBA DEFICIENCY'
	'Preferred:Granulomatous disease, chronic, autosomal recessive, cytochrome b-negative', 'Alternate:CGD DUE TO DEFICIENCY OF THE ALPHA SUBUNIT OF CYTOCHROME b', 'Alternate:CGD, AUTOSOMAL RECESSIVE CYTOCHROME b-NEGATIVE', 'Alternate:CYBA DEFICIENCY'
	'Preferred:Granulomatous disease, chronic, autosomal recessive, cytochrome b-negative', 'Alternate:CGD DUE TO DEFICIENCY OF THE ALPHA SUBUNIT OF CYTOCHROME b', 'Alternate:CGD, AUTOSOMAL RECESSIVE CYTOCHROME b-NEGATIVE', 'Alternate:CYBA DEFICIENCY'
119103263	'Preferred:Hereditary motor and sensory neuropathy with optic atrophy', 'Alternate:CHARCOT-MARIE-TOOTH DISEASE, TYPE 6', 'Alternate:HMSN VI', 'Alternate:PERIPHERAL NEUROPATHY AND OPTIC ATROPHY', 'Alternate:NEUROPATHY, HEREDITARY MOTOR AND SENSORY, TYPE VI'
119103264	'Preferred:Hereditary motor and sensory neuropathy with optic atrophy', 'Alternate:CHARCOT-MARIE-TOOTH DISEASE, TYPE 6', 'Alternate:HMSN VI', 'Alternate:PERIPHERAL NEUROPATHY AND OPTIC ATROPHY', 'Alternate:NEUROPATHY, HEREDITARY MOTOR AND SENSORY, TYPE VI'
119103265	'Preferred:Hereditary motor and sensory neuropathy with optic atrophy', 'Alternate:CHARCOT-MARIE-TOOTH DISEASE, TYPE 6', 'Alternate:HMSN VI', 'Alternate:PERIPHERAL NEUROPATHY AND OPTIC ATROPHY', 'Alternate:NEUROPATHY, HEREDITARY MOTOR AND SENSORY, TYPE VI'
119103266	'Preferred:Hereditary motor and sensory neuropathy with optic atrophy', 'Alternate:CHARCOT-MARIE-TOOTH DISEASE, TYPE 6', 'Alternate:HMSN VI', 'Alternate:PERIPHERAL NEUROPATHY AND OPTIC ATROPHY', 'Alternate:NEUROPATHY, HEREDITARY MOTOR AND SENSORY, TYPE VI'
29001584	'Preferred:Amyotrophic lateral sclerosis type 4', 'Alternate:AMYOTROPHIC LATERAL SCLEROSIS 4, JUVENILE', 'Alternate:NEURONOPATHY, DISTAL HEREDITARY MOTOR, WITH PYRAMIDAL FEATURES', 'Alternate:Amyotrophic lateral sclerosis 4'
121434378	'Preferred:Amyotrophic lateral sclerosis type 4', 'Alternate:AMYOTROPHIC LATERAL SCLEROSIS 4, JUVENILE', 'Alternate:NEURONOPATHY, DISTAL HEREDITARY MOTOR, WITH PYRAMIDAL FEATURES', 'Alternate:Amyotrophic lateral sclerosis 4'
36215895	'Preferred:Emery-dreifuss muscular dystrophy 5, autosomal dominant', 'Alternate:EMERY-DREIFUSS MUSCULAR DYSTROPHY 5'
	'Preferred:Spinocerebellar ataxia, autosomal recessive 8', 'Alternate:ATAXIA, RECESSIVE, OF BEAUCE'
	'Preferred:Spinocerebellar ataxia, autosomal recessive 8', 'Alternate:ATAXIA, RECESSIVE, OF BEAUCE'
119103244	'Preferred:Spinocerebellar ataxia, autosomal recessive 8', 'Alternate:ATAXIA, RECESSIVE, OF BEAUCE'
	'Preferred:Emery-dreifuss muscular dystrophy 4, autosomal dominant', 'Alternate:EMERY-DREIFUSS MUSCULAR DYSTROPHY 4', 'Alternate:EMERY-DREIFUSS MUSCULAR DYSTROPHY 4 WITH VARIABLE FEATURES'
111033538	'Preferred:Methylmalonyl-CoA epimerase deficiency', 'Alternate:METHYLMALONYL-CoA RACEMASE DEFICIENCY', 'Alternate:METHYLMALONIC ACIDURIA III'
	'Preferred:Nephrotic syndrome, type 3', 'Alternate:NEPHROTIC SYNDROME, EARLY-ONSET, TYPE 3'
121912601	'Preferred:Nephrotic syndrome, type 3', 'Alternate:NEPHROTIC SYNDROME, EARLY-ONSET, TYPE 3'
121912602	'Preferred:Nephrotic syndrome, type 3', 'Alternate:NEPHROTIC SYNDROME, EARLY-ONSET, TYPE 3'
	'Preferred:Nephrotic syndrome, type 3', 'Alternate:NEPHROTIC SYNDROME, EARLY-ONSET, TYPE 3'
121912603	'Preferred:Nephrotic syndrome, type 3', 'Alternate:NEPHROTIC SYNDROME, EARLY-ONSET, TYPE 3'
121912604	'Preferred:Nephrotic syndrome, type 3', 'Alternate:NEPHROTIC SYNDROME, EARLY-ONSET, TYPE 3'
121912605	'Preferred:Nephrotic syndrome, type 3', 'Alternate:NEPHROTIC SYNDROME, EARLY-ONSET, TYPE 3'
267606954	'Preferred:Nephrotic syndrome, type 3', 'Alternate:NEPHROTIC SYNDROME, EARLY-ONSET, TYPE 3'
267606955	'Preferred:Nephrotic syndrome, type 3', 'Alternate:NEPHROTIC SYNDROME, EARLY-ONSET, TYPE 3'
121909398	'Preferred:Retinitis pigmentosa 26', 'Alternate:RP 26'
	'Preferred:Maple syrup urine disease type 1A', 'Alternate:MAPLE SYRUP URINE DISEASE, TYPE IA', 'Alternate:MAPLE SYRUP URINE DISEASE, CLASSIC, TYPE IA'
137852872	'Preferred:MAPLE SYRUP URINE DISEASE, INTERMEDIATE, TYPE IA'
137852872	'Preferred:Maple syrup urine disease type 1A', 'Alternate:MAPLE SYRUP URINE DISEASE, TYPE IA', 'Alternate:MAPLE SYRUP URINE DISEASE, CLASSIC, TYPE IA'
137852873	'Preferred:Maple syrup urine disease type 1A', 'Alternate:MAPLE SYRUP URINE DISEASE, TYPE IA', 'Alternate:MAPLE SYRUP URINE DISEASE, CLASSIC, TYPE IA'
137852874	'Preferred:Maple syrup urine disease type 1A', 'Alternate:MAPLE SYRUP URINE DISEASE, TYPE IA', 'Alternate:MAPLE SYRUP URINE DISEASE, CLASSIC, TYPE IA'
137852876	'Preferred:Maple syrup urine disease type 1A', 'Alternate:MAPLE SYRUP URINE DISEASE, TYPE IA', 'Alternate:MAPLE SYRUP URINE DISEASE, CLASSIC, TYPE IA'
	'Preferred:Maple syrup urine disease type 1A', 'Alternate:MAPLE SYRUP URINE DISEASE, TYPE IA', 'Alternate:MAPLE SYRUP URINE DISEASE, CLASSIC, TYPE IA'
77010315	'Preferred:Iminoglycinuria, digenic'
77010315	'Preferred:Hyperglycinuria', 'Alternate:GLYCINURIA WITH OR WITHOUT OXALATE NEPHROLITHIASIS', 'Alternate:GLYCINURIA WITH OR WITHOUT OXALATE UROLITHIASIS', 'Alternate:IMINOGLYCINURIA TYPE II'
	'Preferred:Hyperglycinuria', 'Alternate:GLYCINURIA WITH OR WITHOUT OXALATE NEPHROLITHIASIS', 'Alternate:GLYCINURIA WITH OR WITHOUT OXALATE UROLITHIASIS', 'Alternate:IMINOGLYCINURIA TYPE II'
	'Preferred:Iminoglycinuria'
119451946	'Preferred:Parkinson disease, autosomal recessive early-onset, digenic, PINK1/DJ1'
4402960	'Preferred:Diabetes mellitus type 2', 'Alternate:DIABETES MELLITUS, TYPE II', 'Alternate:MATURITY-ONSET DIABETES', 'Alternate:NONINSULIN-DEPENDENT DIABETES MELLITUS', 'Alternate:DIABETES MELLITUS, TYPE 2, PROTECTION AGAINST'
121912585	'Preferred:Fibrosis of extraocular muscles, congenital, 3b'
121912586	'Preferred:Fibrosis of extraocular muscles, congenital, 3b'
267607200	'Preferred:Fibrosis of extraocular muscles, congenital, 3b'
104893971	'Preferred:Sialidosis type I'
28940583	'Preferred:Sialidosis type I'
104893979	'Preferred:Sialidosis type I'
121434386	'Preferred:Long QT syndrome 10'
	'Preferred:Herpes simplex encephalitis 1', 'Alternate:HERPES SIMPLEX ENCEPHALITIS, SUSCEPTIBILITY TO, 1', 'Alternate:ENCEPHALOPATHY, ACUTE, INFECTION-INDUCED, SUSCEPTIBILITY TO, 1'
	'Preferred:Herpes simplex encephalitis 1', 'Alternate:HERPES SIMPLEX ENCEPHALITIS, SUSCEPTIBILITY TO, 1', 'Alternate:ENCEPHALOPATHY, ACUTE, INFECTION-INDUCED, SUSCEPTIBILITY TO, 1'
	'Preferred:Cayman ataxia'
	'Preferred:Chondrosarcoma, sporadic'
71454844	'Preferred:Retinal cone dystrophy 4'
	'Preferred:Campomelic dysplasia with autosomal sex reversal'
	'Preferred:Campomelic dysplasia with autosomal sex reversal'
80338688	'Preferred:Campomelic dysplasia with autosomal sex reversal'
104894647	'Preferred:Acampomelic campomelic dysplasia'
	'Preferred:Campomelic dysplasia with autosomal sex reversal'
28940282	'Preferred:Acampomelic campomelic dysplasia'
137853128	'Preferred:Acampomelic campomelic dysplasia'
137853130	'Preferred:Campomelic dysplasia with autosomal sex reversal'
	'Preferred:Campomelic dysplasia with autosomal sex reversal'
104894496	'Preferred:Spastic paraplegia 6', 'Alternate:SPASTIC PARAPLEGIA 6, AUTOSOMAL DOMINANT', 'Alternate:Familial spastic paraplegia autosomal dominant 3'
104894490	'Preferred:Spastic paraplegia 6', 'Alternate:SPASTIC PARAPLEGIA 6, AUTOSOMAL DOMINANT', 'Alternate:Familial spastic paraplegia autosomal dominant 3'
6504649	'Preferred:Pseudoxanthoma elasticum, modifier of severity of'
61758388	'Preferred:Pseudoxanthoma elasticum, modifier of severity of'
3743930	'Preferred:Familial mediterranean fever, autosomal dominant', 'Alternate:FMF, AUTOSOMAL DOMINANT', 'Alternate:Dominant Familial Mediterranean Fever'
	'Preferred:Familial mediterranean fever, autosomal dominant', 'Alternate:FMF, AUTOSOMAL DOMINANT', 'Alternate:Dominant Familial Mediterranean Fever'
104895105	'Preferred:Familial mediterranean fever, autosomal dominant', 'Alternate:FMF, AUTOSOMAL DOMINANT', 'Alternate:Dominant Familial Mediterranean Fever'
387906277	'Preferred:Congenital disorder of glycosylation type 1H', 'Alternate:CONGENITAL DISORDER OF GLYCOSYLATION, TYPE Ih', 'Alternate:CDG Ih', 'Alternate:CDG 1H'
	'Preferred:Congenital disorder of glycosylation type 1H', 'Alternate:CONGENITAL DISORDER OF GLYCOSYLATION, TYPE Ih', 'Alternate:CDG Ih', 'Alternate:CDG 1H'
	'Preferred:Congenital disorder of glycosylation type 1H', 'Alternate:CONGENITAL DISORDER OF GLYCOSYLATION, TYPE Ih', 'Alternate:CDG Ih', 'Alternate:CDG 1H'
121908293	'Preferred:Congenital disorder of glycosylation type 1H', 'Alternate:CONGENITAL DISORDER OF GLYCOSYLATION, TYPE Ih', 'Alternate:CDG Ih', 'Alternate:CDG 1H'
	'Preferred:Congenital disorder of glycosylation type 1H', 'Alternate:CONGENITAL DISORDER OF GLYCOSYLATION, TYPE Ih', 'Alternate:CDG Ih', 'Alternate:CDG 1H'
121908294	'Preferred:Congenital disorder of glycosylation type 1H', 'Alternate:CONGENITAL DISORDER OF GLYCOSYLATION, TYPE Ih', 'Alternate:CDG Ih', 'Alternate:CDG 1H'
5126	'Preferred:APOLIPOPROTEIN C-II (AFRICAN)'
120074111	'Preferred:APOLIPOPROTEIN C-II (PADOVA)'
	'Preferred:APOLIPOPROTEIN C-II (ST. MICHAEL)'
	'Preferred:APOLIPOPROTEIN C-II (TORONTO)'
	'Preferred:APOLIPOPROTEIN C-II (HAMBURG)'
	'Preferred:APOLIPOPROTEIN C-II (NIJMEGEN)'
120074112	'Preferred:APOLIPOPROTEIN C-II (PARIS)'
120074111	'Preferred:APOLIPOPROTEIN C-II (BARI)'
120074114	'Preferred:Apolipoprotein c-ii variant'
5122	'Preferred:APOLIPOPROTEIN C-II (SAN FRANCISCO)'
120074115	'Preferred:APOLIPOPROTEIN C-II (WAKAYAMA)'
120074116	'Preferred:APOLIPOPROTEIN C-II (AUCKLAND)'
104894345	'Preferred:Charcot-Marie-Tooth disease, type 2L', 'Alternate:CHARCOT-MARIE-TOOTH DISEASE, AXONAL, TYPE 2L', 'Alternate:CHARCOT-MARIE-TOOTH DISEASE, AXONAL, AUTOSOMAL DOMINANT, TYPE 2L', 'Alternate:CHARCOT-MARIE-TOOTH NEUROPATHY, AXONAL, TYPE 2L'
119457968	'Preferred:Ezetimibe response', 'Alternate:EZETIMIBE, NONRESPONSE TO'
119456960	'Preferred:Adolescent nephronophthisis'
119456961	'Preferred:Adolescent nephronophthisis'
119456964	'Preferred:Renal-hepatic-pancreatic dysplasia', 'Alternate:RENAL-HEPATIC-PANCREATIC DYSPLASIA 1'
267606916	'Preferred:Adolescent nephronophthisis'
119455950	'Preferred:Exocrine pancreatic insufficiency, dyserythropoietic anemia, and calvarial hyperostosis'
	'Preferred:Multiple sulfatase deficiency', 'Alternate:Juvenile sulfatidosis', 'Alternate:Mucosulfatidosis', 'Alternate:Sulfatidosis juvenile, Austin type', 'Alternate:Multiple Sulfatase Deficiency Disease'
137852844	'Preferred:Multiple sulfatase deficiency', 'Alternate:Juvenile sulfatidosis', 'Alternate:Mucosulfatidosis', 'Alternate:Sulfatidosis juvenile, Austin type', 'Alternate:Multiple Sulfatase Deficiency Disease'
137852845	'Preferred:Multiple sulfatase deficiency', 'Alternate:Juvenile sulfatidosis', 'Alternate:Mucosulfatidosis', 'Alternate:Sulfatidosis juvenile, Austin type', 'Alternate:Multiple Sulfatase Deficiency Disease'
137852846	'Preferred:Multiple sulfatase deficiency', 'Alternate:Juvenile sulfatidosis', 'Alternate:Mucosulfatidosis', 'Alternate:Sulfatidosis juvenile, Austin type', 'Alternate:Multiple Sulfatase Deficiency Disease'
137852847	'Preferred:Multiple sulfatase deficiency', 'Alternate:Juvenile sulfatidosis', 'Alternate:Mucosulfatidosis', 'Alternate:Sulfatidosis juvenile, Austin type', 'Alternate:Multiple Sulfatase Deficiency Disease'
137852848	'Preferred:Multiple sulfatase deficiency', 'Alternate:Juvenile sulfatidosis', 'Alternate:Mucosulfatidosis', 'Alternate:Sulfatidosis juvenile, Austin type', 'Alternate:Multiple Sulfatase Deficiency Disease'
	'Preferred:Multiple sulfatase deficiency', 'Alternate:Juvenile sulfatidosis', 'Alternate:Mucosulfatidosis', 'Alternate:Sulfatidosis juvenile, Austin type', 'Alternate:Multiple Sulfatase Deficiency Disease'
	'Preferred:Multiple sulfatase deficiency', 'Alternate:Juvenile sulfatidosis', 'Alternate:Mucosulfatidosis', 'Alternate:Sulfatidosis juvenile, Austin type', 'Alternate:Multiple Sulfatase Deficiency Disease'
137852851	'Preferred:Multiple sulfatase deficiency', 'Alternate:Juvenile sulfatidosis', 'Alternate:Mucosulfatidosis', 'Alternate:Sulfatidosis juvenile, Austin type', 'Alternate:Multiple Sulfatase Deficiency Disease'
	'Preferred:Multiple sulfatase deficiency', 'Alternate:Juvenile sulfatidosis', 'Alternate:Mucosulfatidosis', 'Alternate:Sulfatidosis juvenile, Austin type', 'Alternate:Multiple Sulfatase Deficiency Disease'
137852852	'Preferred:Multiple sulfatase deficiency', 'Alternate:Juvenile sulfatidosis', 'Alternate:Mucosulfatidosis', 'Alternate:Sulfatidosis juvenile, Austin type', 'Alternate:Multiple Sulfatase Deficiency Disease'
137852853	'Preferred:Multiple sulfatase deficiency', 'Alternate:Juvenile sulfatidosis', 'Alternate:Mucosulfatidosis', 'Alternate:Sulfatidosis juvenile, Austin type', 'Alternate:Multiple Sulfatase Deficiency Disease'
137852854	'Preferred:Multiple sulfatase deficiency', 'Alternate:Juvenile sulfatidosis', 'Alternate:Mucosulfatidosis', 'Alternate:Sulfatidosis juvenile, Austin type', 'Alternate:Multiple Sulfatase Deficiency Disease'
	'Preferred:Multiple sulfatase deficiency', 'Alternate:Juvenile sulfatidosis', 'Alternate:Mucosulfatidosis', 'Alternate:Sulfatidosis juvenile, Austin type', 'Alternate:Multiple Sulfatase Deficiency Disease'
137852855	'Preferred:Multiple sulfatase deficiency', 'Alternate:Juvenile sulfatidosis', 'Alternate:Mucosulfatidosis', 'Alternate:Sulfatidosis juvenile, Austin type', 'Alternate:Multiple Sulfatase Deficiency Disease'
	'Preferred:Cerebral cavernous malformations 2'
137852841	'Preferred:Cerebral cavernous malformations 2'
	'Preferred:Cerebral cavernous malformations 2'
	'Preferred:Cerebral cavernous malformations 2'
137852842	'Preferred:Cerebral cavernous malformations 2'
	'Preferred:Cerebral cavernous malformations 2'
137852843	'Preferred:Cerebral cavernous malformations 2'
	'Preferred:Cerebral cavernous malformations 2'
	'Preferred:Cerebral cavernous malformations 2'
137852839	'Preferred:Deafness, autosomal recessive 31', 'Alternate:WHIRLER, MOUSE, HOMOLOG OF'
137852840	'Preferred:Usher syndrome, type 2D', 'Alternate:USHER SYNDROME, TYPE IID', 'Alternate:Usher Syndrome, Type II'
	'Preferred:Usher syndrome, type 2D', 'Alternate:USHER SYNDROME, TYPE IID', 'Alternate:Usher Syndrome, Type II'
119454947	'Preferred:Epilepsy, childhood absence 6'
119454948	'Preferred:Epilepsy, childhood absence 6'
119454949	'Preferred:Epilepsy, childhood absence 6'
	'Preferred:LEUKOCYTE ADHESION DEFICIENCY, TYPE III', 'Alternate:INTEGRIN ACTIVATION DEFICIENCY DISEASE', 'Alternate:LEUKOCYTE ADHESION DEFICIENCY 1 VARIANT', 'Alternate:LEUKOCYTE ADHESION DEFICIENCY 3'
121918296	'Preferred:LEUKOCYTE ADHESION DEFICIENCY, TYPE III', 'Alternate:INTEGRIN ACTIVATION DEFICIENCY DISEASE', 'Alternate:LEUKOCYTE ADHESION DEFICIENCY 1 VARIANT', 'Alternate:LEUKOCYTE ADHESION DEFICIENCY 3'
121918297	'Preferred:LEUKOCYTE ADHESION DEFICIENCY, TYPE III', 'Alternate:INTEGRIN ACTIVATION DEFICIENCY DISEASE', 'Alternate:LEUKOCYTE ADHESION DEFICIENCY 1 VARIANT', 'Alternate:LEUKOCYTE ADHESION DEFICIENCY 3'
121918298	'Preferred:LEUKOCYTE ADHESION DEFICIENCY, TYPE III', 'Alternate:INTEGRIN ACTIVATION DEFICIENCY DISEASE', 'Alternate:LEUKOCYTE ADHESION DEFICIENCY 1 VARIANT', 'Alternate:LEUKOCYTE ADHESION DEFICIENCY 3'
121918295	'Preferred:LEUKOCYTE ADHESION DEFICIENCY, TYPE III', 'Alternate:INTEGRIN ACTIVATION DEFICIENCY DISEASE', 'Alternate:LEUKOCYTE ADHESION DEFICIENCY 1 VARIANT', 'Alternate:LEUKOCYTE ADHESION DEFICIENCY 3'
	"Preferred:Kindler's syndrome", 'Alternate:Hereditary acrokeratotic poikiloderma of Weary'
121918292	"Preferred:Kindler's syndrome", 'Alternate:Hereditary acrokeratotic poikiloderma of Weary'
	"Preferred:Kindler's syndrome", 'Alternate:Hereditary acrokeratotic poikiloderma of Weary'
	"Preferred:Kindler's syndrome", 'Alternate:Hereditary acrokeratotic poikiloderma of Weary'
121918293	"Preferred:Kindler's syndrome", 'Alternate:Hereditary acrokeratotic poikiloderma of Weary'
121918294	"Preferred:Kindler's syndrome", 'Alternate:Hereditary acrokeratotic poikiloderma of Weary'
	'Preferred:Hypotrichosis 6', 'Alternate:HYPOTRICHOSIS, LOCALIZED, AUTOSOMAL RECESSIVE 1', 'Alternate:HYPOTRICHOSIS, LOCALIZED, AUTOSOMAL RECESSIVE', 'Alternate:MONILETHRIX-LIKE HYPOTRICHOSIS'
	'Preferred:Hypotrichosis 6', 'Alternate:HYPOTRICHOSIS, LOCALIZED, AUTOSOMAL RECESSIVE 1', 'Alternate:HYPOTRICHOSIS, LOCALIZED, AUTOSOMAL RECESSIVE', 'Alternate:MONILETHRIX-LIKE HYPOTRICHOSIS'
	'Preferred:Hypotrichosis 6', 'Alternate:HYPOTRICHOSIS, LOCALIZED, AUTOSOMAL RECESSIVE 1', 'Alternate:HYPOTRICHOSIS, LOCALIZED, AUTOSOMAL RECESSIVE', 'Alternate:MONILETHRIX-LIKE HYPOTRICHOSIS'
	'Preferred:Hypotrichosis 6', 'Alternate:HYPOTRICHOSIS, LOCALIZED, AUTOSOMAL RECESSIVE 1', 'Alternate:HYPOTRICHOSIS, LOCALIZED, AUTOSOMAL RECESSIVE', 'Alternate:MONILETHRIX-LIKE HYPOTRICHOSIS'
121918290	'Preferred:Microcornea, rod-cone dystrophy, cataract, and posterior staphyloma'
	'Preferred:Osteopoikilosis'
	'Preferred:Osteopoikilosis with melorheostosis'
	'Preferred:Osteopoikilosis'
	'Preferred:Osteopoikilosis'
267607217	'Preferred:Osteopoikilosis with melorheostosis'
267607217	'Preferred:Dermatofibrosis lenticularis disseminata, isolated'
	'Preferred:Dermatofibrosis lenticularis disseminata, isolated'
281865025	'Preferred:MUCOLIPIDOSIS III ALPHA/BETA, ATYPICAL'
397515342	'Preferred:Glycogen storage disease IV, congenital neuromuscular', 'Alternate:GSD IV, NEUROMUSCULAR FORM, CONGENITAL'
137852886	'Preferred:GLYCOGEN STORAGE DISEASE IV, NONPROGRESSIVE HEPATIC'
137852890	'Preferred:Glycogen storage disease IV, congenital neuromuscular', 'Alternate:GSD IV, NEUROMUSCULAR FORM, CONGENITAL'
	'Preferred:Glycogen storage disease IV, congenital neuromuscular', 'Alternate:GSD IV, NEUROMUSCULAR FORM, CONGENITAL'
137852892	'Preferred:Glycogen storage disease IV, congenital neuromuscular', 'Alternate:GSD IV, NEUROMUSCULAR FORM, CONGENITAL'
137852893	'Preferred:Glycogen storage disease IV, congenital neuromuscular', 'Alternate:GSD IV, NEUROMUSCULAR FORM, CONGENITAL'
397515344	'Preferred:Glycogen storage disease IV, congenital neuromuscular', 'Alternate:GSD IV, NEUROMUSCULAR FORM, CONGENITAL'
137852894	'Preferred:Glycogen storage disease IV, congenital neuromuscular', 'Alternate:GSD IV, NEUROMUSCULAR FORM, CONGENITAL'
28940569	'Preferred:Ceroid lipofuscinosis neuronal 8'
104894060	'Preferred:Ceroid lipofuscinosis neuronal 8'
	'Preferred:Ceroid lipofuscinosis neuronal 8'
137852883	'Preferred:Ceroid lipofuscinosis neuronal 8'
	'Preferred:Ceroid lipofuscinosis neuronal 8'
	'Preferred:Ceroid lipofuscinosis neuronal 8'
120074156	'Preferred:Cryptophthalmos syndrome', 'Alternate:Fraser syndrome', 'Alternate:Cryptophthalmos with other malformations', 'Alternate:CRYPTOPHTHALMOS-SYNDACTYLY SYNDROME'
120074157	'Preferred:Cryptophthalmos syndrome', 'Alternate:Fraser syndrome', 'Alternate:Cryptophthalmos with other malformations', 'Alternate:CRYPTOPHTHALMOS-SYNDACTYLY SYNDROME'
	'Preferred:Cryptophthalmos syndrome', 'Alternate:Fraser syndrome', 'Alternate:Cryptophthalmos with other malformations', 'Alternate:CRYPTOPHTHALMOS-SYNDACTYLY SYNDROME'
120074158	'Preferred:Cryptophthalmos syndrome', 'Alternate:Fraser syndrome', 'Alternate:Cryptophthalmos with other malformations', 'Alternate:CRYPTOPHTHALMOS-SYNDACTYLY SYNDROME'
120074159	'Preferred:Cryptophthalmos syndrome', 'Alternate:Fraser syndrome', 'Alternate:Cryptophthalmos with other malformations', 'Alternate:CRYPTOPHTHALMOS-SYNDACTYLY SYNDROME'
7076156	'Preferred:Uric acid nephrolithiasis, susceptibility to', 'Alternate:UROLITHIASIS, URIC ACID, SUSCEPTIBILITY TO'
	'Preferred:Cone-rod dystrophy amelogenesis imperfecta', 'Alternate:CONE-ROD DYSTROPHY AND AMELOGENESIS IMPERFECTA', 'Alternate:Jalili syndrome', 'Alternate:Cone-rod dystrophy with amelogenesis imperfecta'
75267011	'Preferred:Cone-rod dystrophy amelogenesis imperfecta', 'Alternate:CONE-ROD DYSTROPHY AND AMELOGENESIS IMPERFECTA', 'Alternate:Jalili syndrome', 'Alternate:Cone-rod dystrophy with amelogenesis imperfecta'
74552543	'Preferred:Cone-rod dystrophy amelogenesis imperfecta', 'Alternate:CONE-ROD DYSTROPHY AND AMELOGENESIS IMPERFECTA', 'Alternate:Jalili syndrome', 'Alternate:Cone-rod dystrophy with amelogenesis imperfecta'
80100937	'Preferred:Cone-rod dystrophy amelogenesis imperfecta', 'Alternate:CONE-ROD DYSTROPHY AND AMELOGENESIS IMPERFECTA', 'Alternate:Jalili syndrome', 'Alternate:Cone-rod dystrophy with amelogenesis imperfecta'
75559353	'Preferred:Cone-rod dystrophy amelogenesis imperfecta', 'Alternate:CONE-ROD DYSTROPHY AND AMELOGENESIS IMPERFECTA', 'Alternate:Jalili syndrome', 'Alternate:Cone-rod dystrophy with amelogenesis imperfecta'
	'Preferred:Cone-rod dystrophy amelogenesis imperfecta', 'Alternate:CONE-ROD DYSTROPHY AND AMELOGENESIS IMPERFECTA', 'Alternate:Jalili syndrome', 'Alternate:Cone-rod dystrophy with amelogenesis imperfecta'
387906286	'Preferred:Factor v and factor viii, combined deficiency of, 2'
387906287	'Preferred:Factor v and factor viii, combined deficiency of, 2'
	'Preferred:Factor v and factor viii, combined deficiency of, 2'
	'Preferred:Factor v and factor viii, combined deficiency of, 2'
	'Preferred:Factor v and factor viii, combined deficiency of, 2'
137852913	'Preferred:Factor v and factor viii, combined deficiency of, 2'
137852914	'Preferred:Factor v and factor viii, combined deficiency of, 2'
78289603	'Preferred:Factor v and factor viii, combined deficiency of, 2'
28362286	'Preferred:Low density lipoprotein cholesterol level quantitative trait locus 1'
11591147	'Preferred:Low density lipoprotein cholesterol level quantitative trait locus 1'
	"Preferred:Glanzmann's thrombasthenia", 'Alternate:GLYCOPROTEIN COMPLEX IIb-IIIa, DEFICIENCY OF', 'Alternate:GP IIb-IIIa COMPLEX, DEFICIENCY OF', 'Alternate:PLATELET GLYCOPROTEIN IIb-IIIa DEFICIENCY', 'Alternate:Thrombasthenia of Glanzmann and Naegeli', 'Alternate:Glanzmann thrombasthenia', 'Alternate:Platelet fibrinogen receptor, deficiency of', 'Alternate:Platelet glycoprotein 2B 3A deficiency'…
	"Preferred:Glanzmann's thrombasthenia", 'Alternate:GLYCOPROTEIN COMPLEX IIb-IIIa, DEFICIENCY OF', 'Alternate:GP IIb-IIIa COMPLEX, DEFICIENCY OF', 'Alternate:PLATELET GLYCOPROTEIN IIb-IIIa DEFICIENCY', 'Alternate:Thrombasthenia of Glanzmann and Naegeli', 'Alternate:Glanzmann thrombasthenia', 'Alternate:Platelet fibrinogen receptor, deficiency of', 'Alternate:Platelet glycoprotein 2B 3A deficiency'…
5911	'Preferred:Bak platelet-specific antigen'
137852906	"Preferred:Glanzmann's thrombasthenia", 'Alternate:GLYCOPROTEIN COMPLEX IIb-IIIa, DEFICIENCY OF', 'Alternate:GP IIb-IIIa COMPLEX, DEFICIENCY OF', 'Alternate:PLATELET GLYCOPROTEIN IIb-IIIa DEFICIENCY', 'Alternate:Thrombasthenia of Glanzmann and Naegeli', 'Alternate:Glanzmann thrombasthenia', 'Alternate:Platelet fibrinogen receptor, deficiency of', 'Alternate:Platelet glycoprotein 2B 3A deficiency'…
	"Preferred:Glanzmann's thrombasthenia", 'Alternate:GLYCOPROTEIN COMPLEX IIb-IIIa, DEFICIENCY OF', 'Alternate:GP IIb-IIIa COMPLEX, DEFICIENCY OF', 'Alternate:PLATELET GLYCOPROTEIN IIb-IIIa DEFICIENCY', 'Alternate:Thrombasthenia of Glanzmann and Naegeli', 'Alternate:Glanzmann thrombasthenia', 'Alternate:Platelet fibrinogen receptor, deficiency of', 'Alternate:Platelet glycoprotein 2B 3A deficiency'…
137852907	"Preferred:Glanzmann's thrombasthenia", 'Alternate:GLYCOPROTEIN COMPLEX IIb-IIIa, DEFICIENCY OF', 'Alternate:GP IIb-IIIa COMPLEX, DEFICIENCY OF', 'Alternate:PLATELET GLYCOPROTEIN IIb-IIIa DEFICIENCY', 'Alternate:Thrombasthenia of Glanzmann and Naegeli', 'Alternate:Glanzmann thrombasthenia', 'Alternate:Platelet fibrinogen receptor, deficiency of', 'Alternate:Platelet glycoprotein 2B 3A deficiency'…
	"Preferred:Glanzmann's thrombasthenia", 'Alternate:GLYCOPROTEIN COMPLEX IIb-IIIa, DEFICIENCY OF', 'Alternate:GP IIb-IIIa COMPLEX, DEFICIENCY OF', 'Alternate:PLATELET GLYCOPROTEIN IIb-IIIa DEFICIENCY', 'Alternate:Thrombasthenia of Glanzmann and Naegeli', 'Alternate:Glanzmann thrombasthenia', 'Alternate:Platelet fibrinogen receptor, deficiency of', 'Alternate:Platelet glycoprotein 2B 3A deficiency'…
137852908	"Preferred:Glanzmann's thrombasthenia", 'Alternate:GLYCOPROTEIN COMPLEX IIb-IIIa, DEFICIENCY OF', 'Alternate:GP IIb-IIIa COMPLEX, DEFICIENCY OF', 'Alternate:PLATELET GLYCOPROTEIN IIb-IIIa DEFICIENCY', 'Alternate:Thrombasthenia of Glanzmann and Naegeli', 'Alternate:Glanzmann thrombasthenia', 'Alternate:Platelet fibrinogen receptor, deficiency of', 'Alternate:Platelet glycoprotein 2B 3A deficiency'…
137852909	"Preferred:Glanzmann's thrombasthenia", 'Alternate:GLYCOPROTEIN COMPLEX IIb-IIIa, DEFICIENCY OF', 'Alternate:GP IIb-IIIa COMPLEX, DEFICIENCY OF', 'Alternate:PLATELET GLYCOPROTEIN IIb-IIIa DEFICIENCY', 'Alternate:Thrombasthenia of Glanzmann and Naegeli', 'Alternate:Glanzmann thrombasthenia', 'Alternate:Platelet fibrinogen receptor, deficiency of', 'Alternate:Platelet glycoprotein 2B 3A deficiency'…
	"Preferred:Glanzmann's thrombasthenia", 'Alternate:GLYCOPROTEIN COMPLEX IIb-IIIa, DEFICIENCY OF', 'Alternate:GP IIb-IIIa COMPLEX, DEFICIENCY OF', 'Alternate:PLATELET GLYCOPROTEIN IIb-IIIa DEFICIENCY', 'Alternate:Thrombasthenia of Glanzmann and Naegeli', 'Alternate:Glanzmann thrombasthenia', 'Alternate:Platelet fibrinogen receptor, deficiency of', 'Alternate:Platelet glycoprotein 2B 3A deficiency'…
137852910	"Preferred:Glanzmann's thrombasthenia", 'Alternate:GLYCOPROTEIN COMPLEX IIb-IIIa, DEFICIENCY OF', 'Alternate:GP IIb-IIIa COMPLEX, DEFICIENCY OF', 'Alternate:PLATELET GLYCOPROTEIN IIb-IIIa DEFICIENCY', 'Alternate:Thrombasthenia of Glanzmann and Naegeli', 'Alternate:Glanzmann thrombasthenia', 'Alternate:Platelet fibrinogen receptor, deficiency of', 'Alternate:Platelet glycoprotein 2B 3A deficiency'…
76811038	"Preferred:Glanzmann's thrombasthenia", 'Alternate:GLYCOPROTEIN COMPLEX IIb-IIIa, DEFICIENCY OF', 'Alternate:GP IIb-IIIa COMPLEX, DEFICIENCY OF', 'Alternate:PLATELET GLYCOPROTEIN IIb-IIIa DEFICIENCY', 'Alternate:Thrombasthenia of Glanzmann and Naegeli', 'Alternate:Glanzmann thrombasthenia', 'Alternate:Platelet fibrinogen receptor, deficiency of', 'Alternate:Platelet glycoprotein 2B 3A deficiency'…
137852911	"Preferred:Glanzmann's thrombasthenia", 'Alternate:GLYCOPROTEIN COMPLEX IIb-IIIa, DEFICIENCY OF', 'Alternate:GP IIb-IIIa COMPLEX, DEFICIENCY OF', 'Alternate:PLATELET GLYCOPROTEIN IIb-IIIa DEFICIENCY', 'Alternate:Thrombasthenia of Glanzmann and Naegeli', 'Alternate:Glanzmann thrombasthenia', 'Alternate:Platelet fibrinogen receptor, deficiency of', 'Alternate:Platelet glycoprotein 2B 3A deficiency'…
80002943	"Preferred:Glanzmann's thrombasthenia", 'Alternate:GLYCOPROTEIN COMPLEX IIb-IIIa, DEFICIENCY OF', 'Alternate:GP IIb-IIIa COMPLEX, DEFICIENCY OF', 'Alternate:PLATELET GLYCOPROTEIN IIb-IIIa DEFICIENCY', 'Alternate:Thrombasthenia of Glanzmann and Naegeli', 'Alternate:Glanzmann thrombasthenia', 'Alternate:Platelet fibrinogen receptor, deficiency of', 'Alternate:Platelet glycoprotein 2B 3A deficiency'…
80277041	"Preferred:Glanzmann's thrombasthenia", 'Alternate:GLYCOPROTEIN COMPLEX IIb-IIIa, DEFICIENCY OF', 'Alternate:GP IIb-IIIa COMPLEX, DEFICIENCY OF', 'Alternate:PLATELET GLYCOPROTEIN IIb-IIIa DEFICIENCY', 'Alternate:Thrombasthenia of Glanzmann and Naegeli', 'Alternate:Glanzmann thrombasthenia', 'Alternate:Platelet fibrinogen receptor, deficiency of', 'Alternate:Platelet glycoprotein 2B 3A deficiency'…
	'Preferred:Cerebral palsy, spastic quadriplegic, 2'
	'Preferred:Charcot-Marie-Tooth disease, type 4B2', 'Alternate:CHARCOT-MARIE-TOOTH DISEASE, WITH FOCALLY FOLDED MYELIN SHEATHS, AUTOSOMAL RECESSIVE, TYPE 4B2', 'Alternate:CHARCOT-MARIE-TOOTH NEUROPATHY, TYPE 4B2'
120074137	'Preferred:Charcot-Marie-Tooth disease type 4B2 with early-onset glaucoma', 'Alternate:CHARCOT-MARIE-TOOTH NEUROPATHY, TYPE 4B2, WITH EARLY-ONSET GLAUCOMA'
120074138	'Preferred:Charcot-Marie-Tooth disease type 4B2 with early-onset glaucoma', 'Alternate:CHARCOT-MARIE-TOOTH NEUROPATHY, TYPE 4B2, WITH EARLY-ONSET GLAUCOMA'
120074139	'Preferred:Charcot-Marie-Tooth disease type 4B2 with early-onset glaucoma', 'Alternate:CHARCOT-MARIE-TOOTH NEUROPATHY, TYPE 4B2, WITH EARLY-ONSET GLAUCOMA'
	'Preferred:Charcot-Marie-Tooth disease, type 4B2', 'Alternate:CHARCOT-MARIE-TOOTH DISEASE, WITH FOCALLY FOLDED MYELIN SHEATHS, AUTOSOMAL RECESSIVE, TYPE 4B2', 'Alternate:CHARCOT-MARIE-TOOTH NEUROPATHY, TYPE 4B2'
119461976	'Preferred:Thyroid hormone metabolism, abnormal'
483352898	'Preferred:Mucopolysaccharidosis, MPS-III-D', 'Alternate:N-ACETYLGLUCOSAMINE-6-SULFATASE DEFICIENCY', 'Alternate:MPS III D', 'Alternate:MUCOPOLYSACCHARIDOSIS, TYPE IIID'
119461975	'Preferred:Mucopolysaccharidosis, MPS-III-D', 'Alternate:N-ACETYLGLUCOSAMINE-6-SULFATASE DEFICIENCY', 'Alternate:MPS III D', 'Alternate:MUCOPOLYSACCHARIDOSIS, TYPE IIID'
	'Preferred:Cystathioninuria', 'Alternate:CYSTATHIONASE DEFICIENCY', 'Alternate:Gamma-cystathionase deficiency'
	'Preferred:Cystathioninuria', 'Alternate:CYSTATHIONASE DEFICIENCY', 'Alternate:Gamma-cystathionase deficiency'
28941785	'Preferred:Cystathioninuria', 'Alternate:CYSTATHIONASE DEFICIENCY', 'Alternate:Gamma-cystathionase deficiency'
28941786	'Preferred:Cystathioninuria', 'Alternate:CYSTATHIONASE DEFICIENCY', 'Alternate:Gamma-cystathionase deficiency'
	'Preferred:Osteopetrosis autosomal recessive 5', 'Alternate:Autosomal recessive osteopetrosis type 5', 'Alternate:Osteopetrosis infantile malignant 3'
	'Preferred:Osteopetrosis autosomal recessive 5', 'Alternate:Autosomal recessive osteopetrosis type 5', 'Alternate:Osteopetrosis infantile malignant 3'
119460973	'Preferred:Osteopetrosis autosomal recessive 5', 'Alternate:Autosomal recessive osteopetrosis type 5', 'Alternate:Osteopetrosis infantile malignant 3'
119460972	'Preferred:Deficiency of xanthine oxidase', 'Alternate:Xanthinuria type 1', 'Alternate:Xanthine dehydrogenase deficiency', 'Alternate:XDH deficiency', 'Alternate:Xanthine oxidase deficiency'
	'Preferred:Deficiency of xanthine oxidase', 'Alternate:Xanthinuria type 1', 'Alternate:Xanthine dehydrogenase deficiency', 'Alternate:XDH deficiency', 'Alternate:Xanthine oxidase deficiency'
72549369	'Preferred:Deficiency of xanthine oxidase', 'Alternate:Xanthinuria type 1', 'Alternate:Xanthine dehydrogenase deficiency', 'Alternate:XDH deficiency', 'Alternate:Xanthine oxidase deficiency'
267607073	'Preferred:Niemann-Pick disease, type B'
120074122	'Preferred:Niemann-Pick disease, type B'
120074123	'Preferred:Niemann-Pick disease, type B'
120074126	'Preferred:Niemann-Pick disease, type B'
120074127	'Preferred:Niemann-Pick disease, type B'
59616921	'Preferred:Palmoplantar keratoderma, epidermolytic, with knuckle pads'
28940896	'Preferred:Palmoplantar keratoderma, epidermolytic, with knuckle pads'
56707768	'Preferred:Palmoplantar keratoderma, epidermolytic, with knuckle pads'
104894113	'Preferred:Retinal cone dystrophy 3B', 'Alternate:Cone dystrophy with night blindness and supernormal rod responses KCNV2 related', 'Alternate:CONE DYSTROPHY WITH SUPERNORMAL ROD RESPONSES'
104894114	'Preferred:Retinal cone dystrophy 3B', 'Alternate:Cone dystrophy with night blindness and supernormal rod responses KCNV2 related', 'Alternate:CONE DYSTROPHY WITH SUPERNORMAL ROD RESPONSES'
104894115	'Preferred:Retinal cone dystrophy 3B', 'Alternate:Cone dystrophy with night blindness and supernormal rod responses KCNV2 related', 'Alternate:CONE DYSTROPHY WITH SUPERNORMAL ROD RESPONSES'
104894116	'Preferred:Retinal cone dystrophy 3B', 'Alternate:Cone dystrophy with night blindness and supernormal rod responses KCNV2 related', 'Alternate:CONE DYSTROPHY WITH SUPERNORMAL ROD RESPONSES'
	'Preferred:Ataxia-telangiectasia variant'
121434216	'Preferred:Ataxia-telangiectasia variant'
28904921	'Preferred:Ataxia-telangiectasia variant'
28904921	'Preferred:T-cell prolymphocytic leukemia'
121434217	'Preferred:T-cell prolymphocytic leukemia'
3092857	'Preferred:B-cell non-hodgkin lymphoma, somatic'
121434218	'Preferred:Ataxia-telangiectasia without immunodeficiency'
121434219	'Preferred:Ataxia-telangiectasia without immunodeficiency'
	'Preferred:Ataxia-telangiectasia, fresno variant'
	'Preferred:Renal cell carcinoma', 'Alternate:Renal cell carcinoma, somatic'
	'Preferred:Ataxia-telangiectasia variant'
6151429	'Preferred:Arylsulfatase A pseudodeficiency'
	'Preferred:Metachromatic leukodystrophy, late infantile'
	'Preferred:Metachromatic leukodystrophy, late infantile'
80338820	'Preferred:Metachromatic leukodystrophy, juvenile type', 'Alternate:Metachromatic leukodystrophy, juvenile'
74315458	'Preferred:Metachromatic leukodystrophy, late-onset'
74315459	'Preferred:Metachromatic leukodystrophy, late infantile'
74315460	'Preferred:Metachromatic leukodystrophy, severe'
74315462	'Preferred:Metachromatic leukodystrophy, severe'
74315464	'Preferred:Arylsulfatase A pseudodeficiency'
74315471	'Preferred:Metachromatic leukodystrophy, severe'
	'Preferred:Metachromatic leukodystrophy, severe'
	'Preferred:Arylsulfatase A pseudodeficiency'
74315478	'Preferred:Arylsulfatase a pseudodeficiency, severe'
74315481	'Preferred:Metachromatic leukodystrophy, mild'
11209026	'Preferred:Inflammatory bowel disease 17, protection against'
11209026	'Preferred:Psoriasis, protection against'
121918339	'Preferred:Deafness, autosomal dominant 25'
119466000	'Preferred:Leigh syndrome, French Canadian type', 'Alternate:Cox deficiency, French Canadian type', 'Alternate:Cox deficiency, Saguenay Lac saint Jean type', 'Alternate:Leigh syndrome, Saguenay Lac saint Jean type', 'Alternate:Cytochrome c oxidase deficiency, French Canadian type'
120074188	'Preferred:Long QT syndrome 1, recessive'
267606638	'Preferred:Weill-Marchesani-like syndrome'
	'Preferred:Weill-Marchesani-like syndrome'
120074175	'Preferred:Unipolar depression, susceptibility to'
120074176	'Preferred:Attention deficit-hyperactivity disorder 7', 'Alternate:ATTENTION DEFICIT-HYPERACTIVITY DISORDER, SUSCEPTIBILITY TO, 7'
17110563	'Preferred:Bipolar affective disorder, susceptibility to'
120074161	'Preferred:Dyggve-Melchior-Clausen syndrome'
	'Preferred:Dyggve-Melchior-Clausen syndrome'
120074162	'Preferred:Dyggve-Melchior-Clausen syndrome'
120074163	'Preferred:Dyggve-Melchior-Clausen syndrome'
120074164	'Preferred:Smith McCort dysplasia', 'Alternate:SMITH-MCCORT DYSPLASIA 1'
	'Preferred:Dyggve-Melchior-Clausen syndrome'
	'Preferred:Dyggve-Melchior-Clausen syndrome'
	'Preferred:Dyggve-Melchior-Clausen syndrome'
113993993	'Preferred:Aplastic anemia, susceptibility to'
119463996	'Preferred:Limb-girdle muscular dystrophy-dystroglycanopathy, type C4', 'Alternate:MUSCULAR DYSTROPHY-DYSTROGLYCANOPATHY (LIMB-GIRDLE), TYPE C, 4', 'Alternate:MUSCULAR DYSTROPHY, LIMB-GIRDLE, TYPE 2M'
	'Preferred:Congenital muscular dystrophy-dystroglycanopathy with brain and eye anomalies, type A4', 'Alternate:MUSCULAR DYSTROPHY-DYSTROGLYCANOPATHY (CONGENITAL WITH BRAIN AND EYE ANOMALIES), TYPE A, 4'
119464998	'Preferred:Congenital muscular dystrophy-dystroglycanopathy with brain and eye anomalies, type A4', 'Alternate:MUSCULAR DYSTROPHY-DYSTROGLYCANOPATHY (CONGENITAL WITH BRAIN AND EYE ANOMALIES), TYPE A, 4'
	'Preferred:Congenital muscular dystrophy-dystroglycanopathy without mental retardation, type B4', 'Alternate:MUSCULAR DYSTROPHY-DYSTROGLYCANOPATHY (CONGENITAL WITHOUT MENTAL RETARDATION), TYPE B, 4', 'Alternate:MUSCULAR DYSTROPHY, CONGENITAL, FKTN-RELATED'
119463989	'Preferred:Congenital muscular dystrophy-dystroglycanopathy with brain and eye anomalies, type A2', 'Alternate:MUSCULAR DYSTROPHY-DYSTROGLYCANOPATHY (CONGENITAL WITH BRAIN AND EYE ANOMALIES), TYPE A, 2', 'Alternate:WALKER-WARBURG SYNDROME OR MUSCLE-EYE-BRAIN DISEASE, POMT2-RELATED'
121434264	'Preferred:Hyperparathyroidism 1', 'Alternate:HYPERPARATHYROIDISM, FAMILIAL ISOLATED PRIMARY'
587776557	'Preferred:Cystic parathyroid adenoma'
587776558	'Preferred:Hyperparathyroidism 1', 'Alternate:HYPERPARATHYROIDISM, FAMILIAL ISOLATED PRIMARY'
587776558	'Preferred:Parathyroid adenoma, somatic'
	'Preferred:Parathyroid adenoma'
587776563	'Preferred:Meningioma', 'Alternate:Meningioma, somatic'
121434259	'Preferred:Meningioma', 'Alternate:Meningioma, somatic'
	'Preferred:Total Hypotrichosis, Mari type', 'Alternate:HYPOTRICHOSIS, LOCALIZED, AUTOSOMAL RECESSIVE 2', 'Alternate:HYPOTRICHOSIS, AUTOSOMAL RECESSIVE', 'Alternate:Alopecia Universalis Congenita, Mari type', 'Alternate:WOOLLY HAIR, AUTOSOMAL RECESSIVE 2, WITH OR WITHOUT HYPOTRICHOSIS', 'Alternate:HYPOTRICHOSIS 7'
	'Preferred:Woolly hair, autosomal recessive 2, with or without hypotrichosis'
	'Preferred:Total Hypotrichosis, Mari type', 'Alternate:HYPOTRICHOSIS, LOCALIZED, AUTOSOMAL RECESSIVE 2', 'Alternate:HYPOTRICHOSIS, AUTOSOMAL RECESSIVE', 'Alternate:Alopecia Universalis Congenita, Mari type', 'Alternate:WOOLLY HAIR, AUTOSOMAL RECESSIVE 2, WITH OR WITHOUT HYPOTRICHOSIS', 'Alternate:HYPOTRICHOSIS 7'
267607219	'Preferred:Woolly hair, autosomal recessive 2, with or without hypotrichosis'
	'Preferred:Woolly hair, autosomal recessive 2, with or without hypotrichosis'
	'Preferred:AUTOIMMUNE POLYENDOCRINOPATHY SYNDROME, TYPE I'
	'Preferred:IVIC syndrome', 'Alternate:Instituto Venezolano de Investigaciones Cientificas syndrome', 'Alternate:Radial ray defects, hearing impairment, external ophthalmoplegia, and thrombocytopenia', 'Alternate:Oculootoradial syndrome'
2184026	'Preferred:Tobacco addiction, susceptibility to', 'Alternate:CIGARETTE HABITUATION, SUSCEPTIBILITY TO', 'Alternate:NICOTINE ADDICTION, SUSCEPTIBILITY TO', 'Alternate:NICOTINE DEPENDENCE, SUSCEPTIBILITY TO', 'Alternate:SMOKING HABIT, SUSCEPTIBILITY TO'
	'Preferred:Tobacco addiction, susceptibility to', 'Alternate:CIGARETTE HABITUATION, SUSCEPTIBILITY TO', 'Alternate:NICOTINE ADDICTION, SUSCEPTIBILITY TO', 'Alternate:NICOTINE DEPENDENCE, SUSCEPTIBILITY TO', 'Alternate:SMOKING HABIT, SUSCEPTIBILITY TO'
	'Preferred:Nicotine dependence, protection against'
9282858	'Preferred:STEROID 5-ALPHA-REDUCTASE POLYMORPHISM'
121434236	'Preferred:Retinitis pigmentosa 13', 'Alternate:RP 13'
121434236	'Preferred:Retinitis pigmentosa 13', 'Alternate:RP 13'
121434238	'Preferred:Retinitis pigmentosa 13', 'Alternate:RP 13'
121434239	'Preferred:Retinitis pigmentosa 13', 'Alternate:RP 13'
121434240	'Preferred:Retinitis pigmentosa 13', 'Alternate:RP 13'
267607033	'Preferred:Retinitis pigmentosa 35', 'Alternate:RP 35'
267607033	'Preferred:Cone-rod dystrophy 10'
267607034	'Preferred:Retinitis pigmentosa 35', 'Alternate:RP 35'
267607034	'Preferred:Cone-rod dystrophy 10'
41265017	'Preferred:Retinitis pigmentosa 35', 'Alternate:RP 35'
	'Preferred:Chromophobe renal cell carcinoma', 'Alternate:Renal carcinoma, chromophobe, somatic'
	'Preferred:Pneumothorax, primary spontaneous'
	'Preferred:Pneumothorax, primary spontaneous'
	'Preferred:Pneumothorax, primary spontaneous'
587776568	'Preferred:Curry-Hall syndrome', 'Alternate:ACRODENTAL DYSOSTOSIS OF WEYERS', 'Alternate:Acrofacial dysostosis of Weyers', 'Alternate:WEYERS ACRODENTAL DYSOSTOSIS'
28942096	'Preferred:Deafness, autosomal recessive 6', 'Alternate:NEUROSENSORY NONSYNDROMIC RECESSIVE DEAFNESS 6'
28942097	'Preferred:Deafness, autosomal recessive 6', 'Alternate:NEUROSENSORY NONSYNDROMIC RECESSIVE DEAFNESS 6'
28941781	'Preferred:Deafness, autosomal recessive 6', 'Alternate:NEUROSENSORY NONSYNDROMIC RECESSIVE DEAFNESS 6'
	'Preferred:Deafness, autosomal recessive 6', 'Alternate:NEUROSENSORY NONSYNDROMIC RECESSIVE DEAFNESS 6'
267607120	'Preferred:Deafness, autosomal recessive 6', 'Alternate:NEUROSENSORY NONSYNDROMIC RECESSIVE DEAFNESS 6'
	'Preferred:Inflammatory bowel disease 14, susceptibility to'
	'Preferred:Systemic lupus erythematosus 10', 'Alternate:SYSTEMIC LUPUS ERYTHEMATOSUS, SUSCEPTIBILITY TO, 10'
137852922	'Preferred:Senior-Loken syndrome 4'
137852923	'Preferred:Senior-Loken syndrome 4'
121918338	'Preferred:Candidiasis, familial, 2', 'Alternate:CANDIDIASIS, FAMILIAL CHRONIC MUCOCUTANEOUS, AUTOSOMAL RECESSIVE', 'Alternate:CARD9 IMMUNODEFICIENCY'
119467003	'Preferred:Spinocerebellar ataxia autosomal recessive with axonal neuropathy'
104894186	'Preferred:Diabetes mellitus, permanent neonatal, with cerebellar agenesis', 'Alternate:PANCREATIC AND CEREBELLAR AGENESIS'
	'Preferred:Diabetes mellitus, permanent neonatal, with cerebellar agenesis', 'Alternate:PANCREATIC AND CEREBELLAR AGENESIS'
28942091	'Preferred:Atrioventricular septal defect 2', 'Alternate:ATRIOVENTRICULAR SEPTAL DEFECT, SUSCEPTIBILITY TO, 2'
28942092	'Preferred:Atrioventricular septal defect 2', 'Alternate:ATRIOVENTRICULAR SEPTAL DEFECT, SUSCEPTIBILITY TO, 2'
28941780	'Preferred:Atrioventricular septal defect, partial, with heterotaxy syndrome'
121912626	'Preferred:Atrioventricular septal defect 2', 'Alternate:ATRIOVENTRICULAR SEPTAL DEFECT, SUSCEPTIBILITY TO, 2'
121912627	'Preferred:Atrioventricular septal defect 2', 'Alternate:ATRIOVENTRICULAR SEPTAL DEFECT, SUSCEPTIBILITY TO, 2'
	'Preferred:Aniridia, cerebellar ataxia, and mental retardation', 'Alternate:GILLESPIE SYNDROME'
	'Preferred:Senior-Loken syndrome 1', 'Alternate:Renal dysplasia retinal aplasia', 'Alternate:Renal-retinal syndrome', 'Alternate:Juvenile nephronophthisis with Leber amaurosis', 'Alternate:Loken-Senior syndrome'
	'Preferred:Joubert syndrome 4', 'Alternate:Joubert syndrome with renal anomalies'
267606874	'Preferred:Retinitis pigmentosa 56'
267606876	'Preferred:Retinitis pigmentosa 56'
267606875	'Preferred:Retinitis pigmentosa 56'
17822931	'Preferred:Axillary odor'
17822931	'Preferred:Colostrum secretion'
	'Preferred:Deafness, autosomal recessive 22'
	'Preferred:Deafness, autosomal recessive 22'
121434284	'Preferred:ISOVALERIC ACIDEMIA, TYPE I'
121434285	'Preferred:ISOVALERIC ACIDEMIA, TYPE I'
	'Preferred:ISOVALERIC ACIDEMIA, TYPE III'
	'Preferred:ISOVALERIC ACIDEMIA, TYPE II'
	'Preferred:Medulloblastoma, desmoplastic', 'Alternate:Medulloblastoma, desmoplastic, somatic'
587776578	'Preferred:Medulloblastoma, desmoplastic', 'Alternate:Medulloblastoma, desmoplastic, somatic'
	'Preferred:Medulloblastoma, desmoplastic', 'Alternate:Medulloblastoma, desmoplastic, somatic'
	'Preferred:Medulloblastoma, desmoplastic', 'Alternate:Medulloblastoma, desmoplastic, somatic'
119468010	'Preferred:Myeloperoxidase deficiency', 'Alternate:MPO deficiency', 'Alternate:Myeloperoxidase deficiency syndrome'
78950939	'Preferred:Myeloperoxidase deficiency', 'Alternate:MPO deficiency', 'Alternate:Myeloperoxidase deficiency syndrome'
56378716	'Preferred:Myeloperoxidase deficiency', 'Alternate:MPO deficiency', 'Alternate:Myeloperoxidase deficiency syndrome'
	'Preferred:Myeloperoxidase deficiency', 'Alternate:MPO deficiency', 'Alternate:Myeloperoxidase deficiency syndrome'
28730837	'Preferred:Myeloperoxidase deficiency', 'Alternate:MPO deficiency', 'Alternate:Myeloperoxidase deficiency syndrome'
119469012	'Preferred:Myeloperoxidase deficiency', 'Alternate:MPO deficiency', 'Alternate:Myeloperoxidase deficiency syndrome'
	'Preferred:Myeloperoxidase deficiency', 'Alternate:MPO deficiency', 'Alternate:Myeloperoxidase deficiency syndrome'
	'Preferred:Alzheimer disease, susceptibility to'
	'Preferred:Lung cancer, protection against, in smokers'
119469013	'Preferred:Myeloperoxidase deficiency', 'Alternate:MPO deficiency', 'Alternate:Myeloperoxidase deficiency syndrome'
119469014	'Preferred:Myeloperoxidase deficiency', 'Alternate:MPO deficiency', 'Alternate:Myeloperoxidase deficiency syndrome'
121434387	'Preferred:Congenital disorder of glycosylation type 2H', 'Alternate:CDG IIh'
	'Preferred:Congenital disorder of glycosylation type 2H', 'Alternate:CDG IIh'
	'Preferred:Congenital disorder of glycosylation type 2G', 'Alternate:CONGENITAL DISORDER OF GLYCOSYLATION, TYPE IIg', 'Alternate:CDG IIg', 'Alternate:CDGII/COG1 CEREBROCOSTOMANDIBULAR-LIKE SYNDROME', 'Alternate:CDG 2G'
267607211	'Preferred:Norum disease', 'Alternate:Lecithin cholesterol acyltransferase deficiency', 'Alternate:Lecithin Acyltransferase Deficiency'
121908048	'Preferred:Norum disease', 'Alternate:Lecithin cholesterol acyltransferase deficiency', 'Alternate:Lecithin Acyltransferase Deficiency'
	'Preferred:Norum disease', 'Alternate:Lecithin cholesterol acyltransferase deficiency', 'Alternate:Lecithin Acyltransferase Deficiency'
121908049	'Preferred:Norum disease', 'Alternate:Lecithin cholesterol acyltransferase deficiency', 'Alternate:Lecithin Acyltransferase Deficiency'
121908050	'Preferred:Fish-eye disease', 'Alternate:Dyslipoproteinemic corneal dystrophy', 'Alternate:Alpha-lecithin cholesterol acyltransferase deficiency'
	'Preferred:Norum disease', 'Alternate:Lecithin cholesterol acyltransferase deficiency', 'Alternate:Lecithin Acyltransferase Deficiency'
121908051	'Preferred:Fish-eye disease', 'Alternate:Dyslipoproteinemic corneal dystrophy', 'Alternate:Alpha-lecithin cholesterol acyltransferase deficiency'
121908053	'Preferred:Fish-eye disease', 'Alternate:Dyslipoproteinemic corneal dystrophy', 'Alternate:Alpha-lecithin cholesterol acyltransferase deficiency'
28942087	'Preferred:Norum disease', 'Alternate:Lecithin cholesterol acyltransferase deficiency', 'Alternate:Lecithin Acyltransferase Deficiency'
387906300	'Preferred:Norum disease', 'Alternate:Lecithin cholesterol acyltransferase deficiency', 'Alternate:Lecithin Acyltransferase Deficiency'
28940887	'Preferred:Norum disease', 'Alternate:Lecithin cholesterol acyltransferase deficiency', 'Alternate:Lecithin Acyltransferase Deficiency'
	'Preferred:Norum disease', 'Alternate:Lecithin cholesterol acyltransferase deficiency', 'Alternate:Lecithin Acyltransferase Deficiency'
28940888	'Preferred:Norum disease', 'Alternate:Lecithin cholesterol acyltransferase deficiency', 'Alternate:Lecithin Acyltransferase Deficiency'
121908055	'Preferred:Norum disease', 'Alternate:Lecithin cholesterol acyltransferase deficiency', 'Alternate:Lecithin Acyltransferase Deficiency'
121908057	'Preferred:Fish-eye disease', 'Alternate:Dyslipoproteinemic corneal dystrophy', 'Alternate:Alpha-lecithin cholesterol acyltransferase deficiency'
	'Preferred:Fish-eye disease', 'Alternate:Dyslipoproteinemic corneal dystrophy', 'Alternate:Alpha-lecithin cholesterol acyltransferase deficiency'
121908047	'Preferred:Galactose epimerase deficiency, severe'
121908022	'Preferred:Congenital disorder of glycosylation type 1L', 'Alternate:CONGENITAL DISORDER OF GLYCOSYLATION, TYPE Il', 'Alternate:CDG Il', 'Alternate:CDG 1L'
121908023	'Preferred:Congenital disorder of glycosylation type 1L', 'Alternate:CONGENITAL DISORDER OF GLYCOSYLATION, TYPE Il', 'Alternate:CDG Il', 'Alternate:CDG 1L'
80338644	'Preferred:Chediak-Higashi syndrome, childhood type'
80338667	'Preferred:Chediak-Higashi syndrome, childhood type'
121908007	'Preferred:Sulfite oxidase deficiency, isolated'
121908008	'Preferred:Sulfite oxidase deficiency, isolated'
	'Preferred:Sulfite oxidase deficiency, isolated'
121908009	'Preferred:Sulfite oxidase deficiency, isolated'
	'Preferred:Sulfite oxidase deficiency, isolated'
	'Preferred:IRAK4 deficiency', 'Alternate:Interleukin receptor-associated kinase deficiency'
	'Preferred:IRAK4 deficiency', 'Alternate:Interleukin receptor-associated kinase deficiency'
	'Preferred:Invasive pneumococcal disease, recurrent isolated, 1'
	'Preferred:Invasive pneumococcal disease, recurrent isolated, 1'
	'Preferred:Sandhoff disease, juvenile type'
	'Preferred:HEXOSAMINIDASE B (PARIS)'
121907983	'Preferred:Sandhoff disease, adult type'
820878	'Preferred:Sandhoff disease, infantile type'
	'Preferred:Sandhoff disease, infantile type'
121907985	'Preferred:Sandhoff disease, chronic'
	'Preferred:Sandhoff disease, infantile'
	'Preferred:Sandhoff disease, infantile'
121907986	'Preferred:Sandhoff disease, infantile'
121907955	'Preferred:Gm2-gangliosidosis, juvenile'
121908054	'Preferred:Norum disease', 'Alternate:Lecithin cholesterol acyltransferase deficiency', 'Alternate:Lecithin Acyltransferase Deficiency'
	'Preferred:Congenital disorder of glycosylation type 2E', 'Alternate:CONGENITAL DISORDER OF GLYCOSYLATION, TYPE IIe', 'Alternate:CDG IIe', 'Alternate:CDG 2E'
	'Preferred:Congenital disorder of glycosylation type 2E', 'Alternate:CONGENITAL DISORDER OF GLYCOSYLATION, TYPE IIe', 'Alternate:CDG IIe', 'Alternate:CDG 2E'
	'Preferred:Congenital disorder of glycosylation type 2H', 'Alternate:CDG IIh'
121907953	'Preferred:Tay-Sachs disease, B1 variant'
121907953	'Preferred:HEXA, Czechoslovakian allele'
121907956	'Preferred:Gm2-gangliosidosis, juvenile'
121907959	'Preferred:Tay-sachs disease, juvenile'
	'Preferred:Tay-Sachs disease, B1 variant'
1800429	'Preferred:Tay-Sachs disease, B1 variant'
121907971	'Preferred:Tay-Sachs disease, B1 variant'
121907973	'Preferred:Gm2-gangliosidosis, late onset'
387906311	'Preferred:Tay-sachs disease, juvenile/adult'
121907980	'Preferred:Gm2-gangliosidosis, late onset'
28941771	'Preferred:Gm2-gangliosidosis, late onset'
	'Preferred:Gm2-gangliosidosis, chronic'
121907981	'Preferred:Gm2-gangliosidosis, subacute'
28942072	'Preferred:Gm2-gangliosidosis, subacute'
	'Preferred:Hereditary angioedema type 1', 'Alternate:Deficiency of C1 esterase inhibitor'
	'Preferred:Hereditary angioedema type 1', 'Alternate:Deficiency of C1 esterase inhibitor'
	'Preferred:Hereditary angioedema type 1', 'Alternate:Deficiency of C1 esterase inhibitor'
121907950	'Preferred:Complement component 4, partial deficiency of, due to dysfunctional c1 inhibitor'
121907946	'Preferred:Gamma-glutamylcysteine synthetase deficiency, hemolytic anemia due to'
	'Preferred:Myocardial infarction', 'Alternate:Myocardial infarction, susceptibility to'
	'Preferred:Congenital muscular dystrophy-dystroglycanopathy with brain and eye anomalies, type A3', 'Alternate:MUSCULAR DYSTROPHY-DYSTROGLYCANOPATHY (CONGENITAL WITH BRAIN AND EYE ANOMALIES), TYPE A, 3'
2870984	'Preferred:Schizophrenia 4', 'Alternate:SCHIZOPHRENIA SUSCEPTIBILITY LOCUS, CHROMOSOME 22q11-RELATED', 'Alternate:SCHIZOPHRENIA, SUSCEPTIBILITY TO, 4'
193919333	'Preferred:Deafness, autosomal recessive 30'
	'Preferred:Deafness, autosomal recessive 30'
	'Preferred:Deafness, autosomal recessive 30'
121907945	'Preferred:GLYCOGEN STORAGE DISEASE II, ADULT FORM'
104894528	'Preferred:Deficiency of malonyl-CoA decarboxylase', 'Alternate:Malonyl-CoA decarboxylase deficiency', 'Alternate:Malonic aciduria', 'Alternate:Malonic acidemia', 'Alternate:MCD deficiency'
	'Preferred:Deficiency of malonyl-CoA decarboxylase', 'Alternate:Malonyl-CoA decarboxylase deficiency', 'Alternate:Malonic aciduria', 'Alternate:Malonic acidemia', 'Alternate:MCD deficiency'
	'Preferred:Deficiency of malonyl-CoA decarboxylase', 'Alternate:Malonyl-CoA decarboxylase deficiency', 'Alternate:Malonic aciduria', 'Alternate:Malonic acidemia', 'Alternate:MCD deficiency'
	'Preferred:Deficiency of malonyl-CoA decarboxylase', 'Alternate:Malonyl-CoA decarboxylase deficiency', 'Alternate:Malonic aciduria', 'Alternate:Malonic acidemia', 'Alternate:MCD deficiency'
121908081	'Preferred:Deficiency of malonyl-CoA decarboxylase', 'Alternate:Malonyl-CoA decarboxylase deficiency', 'Alternate:Malonic aciduria', 'Alternate:Malonic acidemia', 'Alternate:MCD deficiency'
28937908	'Preferred:Deficiency of malonyl-CoA decarboxylase', 'Alternate:Malonyl-CoA decarboxylase deficiency', 'Alternate:Malonic aciduria', 'Alternate:Malonic acidemia', 'Alternate:MCD deficiency'
	'Preferred:Deficiency of malonyl-CoA decarboxylase', 'Alternate:Malonyl-CoA decarboxylase deficiency', 'Alternate:Malonic aciduria', 'Alternate:Malonic acidemia', 'Alternate:MCD deficiency'
	'Preferred:Aicardi Goutieres syndrome 5'
267607027	'Preferred:Aicardi Goutieres syndrome 5'
137852951	'Preferred:Atrial septal defect 6'
137852952	'Preferred:Atrial septal defect 6'
137852953	'Preferred:Atrial septal defect 6'
104894484	'Preferred:Ceroid lipofuscinosis neuronal 6', 'Alternate:CEROID LIPOFUSCINOSIS, NEURONAL, 6, VARIABLE AGE AT ONSET', 'Alternate:Neuronal Ceroid-Lipofuscinoses'
	'Preferred:Ceroid lipofuscinosis neuronal 6', 'Alternate:CEROID LIPOFUSCINOSIS, NEURONAL, 6, VARIABLE AGE AT ONSET', 'Alternate:Neuronal Ceroid-Lipofuscinoses'
	'Preferred:Ceroid lipofuscinosis neuronal 6', 'Alternate:CEROID LIPOFUSCINOSIS, NEURONAL, 6, VARIABLE AGE AT ONSET', 'Alternate:Neuronal Ceroid-Lipofuscinoses'
104894486	'Preferred:Ceroid lipofuscinosis neuronal 6', 'Alternate:CEROID LIPOFUSCINOSIS, NEURONAL, 6, VARIABLE AGE AT ONSET', 'Alternate:Neuronal Ceroid-Lipofuscinoses'
104893921	'Preferred:Diastrophic dysplasia, broad bone-platyspondylic variant'
	'Preferred:Mental retardation, autosomal recessive 1'
113994038	'Preferred:Ovarioleukodystrophy'
113994040	'Preferred:Ovarioleukodystrophy'
	'Preferred:Hermansky-Pudlak syndrome 4', 'Alternate:Hermansky-Pudlak Syndrome'
	'Preferred:Hermansky-Pudlak syndrome 4', 'Alternate:Hermansky-Pudlak Syndrome'
	'Preferred:Hermansky-Pudlak syndrome 4', 'Alternate:Hermansky-Pudlak Syndrome'
	'Preferred:Deficiency of beta-ureidopropionase', 'Alternate:Beta-ureidopropionase deficiency'
	'Preferred:Deficiency of beta-ureidopropionase', 'Alternate:Beta-ureidopropionase deficiency'
121908066	'Preferred:Deficiency of beta-ureidopropionase', 'Alternate:Beta-ureidopropionase deficiency'
	'Preferred:PLATELET GLYCOPROTEIN Ib POLYMORPHISM'
	'Preferred:Nonarteritic anterior ischemic optic neuropathy, susceptibility to', 'Alternate:NAION, SUSCEPTIBILITY TO', 'Alternate:OPTIC NEUROPATHY, ANTERIOR ISCHEMIC, SUSCEPTIBILITY TO'
	'Preferred:Bernard-Soulier syndrome, type A1'
121918303	'Preferred:Cryptorchidism, unilateral or bilateral', 'Alternate:UNDESCENDED TESTIS', 'Alternate:Cryptorchidism'
12150220	'Preferred:Vitiligo-associated multiple autoimmune disease susceptibility 1', 'Alternate:SYSTEMIC LUPUS ERYTHEMATOSUS, VITILIGO-RELATED', 'Alternate:VITILIGO'
77200626	'Preferred:Enterokinase deficiency', 'Alternate:ENTEROPEPTIDASE DEFICIENCY', 'Alternate:Deficiency of enteropeptidase'
121908059	'Preferred:Enterokinase deficiency', 'Alternate:ENTEROPEPTIDASE DEFICIENCY', 'Alternate:Deficiency of enteropeptidase'
121908060	'Preferred:Enterokinase deficiency', 'Alternate:ENTEROPEPTIDASE DEFICIENCY', 'Alternate:Deficiency of enteropeptidase'
	'Preferred:Enterokinase deficiency', 'Alternate:ENTEROPEPTIDASE DEFICIENCY', 'Alternate:Deficiency of enteropeptidase'
121918302	'Preferred:Cone-rod dystrophy 7'
72556554	'Preferred:Systemic lupus erythematosus, susceptibility to'
78846775	'Preferred:Aicardi Goutieres syndrome 1, autosomal dominant'
121908117	'Preferred:Aicardi Goutieres syndrome 1, autosomal dominant'
121908112	'Preferred:Charcot-Marie-Tooth disease, demyelinating, autosomal recessive, type 4a'
104894075	'Preferred:Charcot-Marie-Tooth disease, demyelinating, autosomal recessive, type 4a'
104894076	'Preferred:Charcot-Marie-Tooth disease, demyelinating, autosomal recessive, type 4a'
104894077	'Preferred:Neuropathy, axonal, with vocal cord paresis, autosomal recessive'
	'Preferred:Neuropathy, axonal, with vocal cord paresis, autosomal recessive'
28937906	'Preferred:Charcot-Marie-Tooth disease, recessive intermediate A', 'Alternate:CHARCOT-MARIE-TOOTH NEUROPATHY, RECESSIVE INTERMEDIATE A', 'Alternate:RI-CMTA'
	'Preferred:Charcot-Marie-Tooth disease, recessive intermediate A', 'Alternate:CHARCOT-MARIE-TOOTH NEUROPATHY, RECESSIVE INTERMEDIATE A', 'Alternate:RI-CMTA'
	'Preferred:Charcot-Marie-Tooth disease, recessive intermediate A', 'Alternate:CHARCOT-MARIE-TOOTH NEUROPATHY, RECESSIVE INTERMEDIATE A', 'Alternate:RI-CMTA'
104894080	'Preferred:Charcot-Marie-Tooth disease, recessive intermediate A', 'Alternate:CHARCOT-MARIE-TOOTH NEUROPATHY, RECESSIVE INTERMEDIATE A', 'Alternate:RI-CMTA'
	'Preferred:Waardenburg syndrome type 1', 'Alternate:WAARDENBURG SYNDROME WITH DYSTOPIA CANTHORUM', "Alternate:Waardenburg's syndrome type 1"
104893650	'Preferred:Waardenburg syndrome type 1', 'Alternate:WAARDENBURG SYNDROME WITH DYSTOPIA CANTHORUM', "Alternate:Waardenburg's syndrome type 1"
	'Preferred:Waardenburg syndrome type 1', 'Alternate:WAARDENBURG SYNDROME WITH DYSTOPIA CANTHORUM', "Alternate:Waardenburg's syndrome type 1"
	'Preferred:Waardenburg syndrome type 1', 'Alternate:WAARDENBURG SYNDROME WITH DYSTOPIA CANTHORUM', "Alternate:Waardenburg's syndrome type 1"
	'Preferred:Waardenburg syndrome type 1', 'Alternate:WAARDENBURG SYNDROME WITH DYSTOPIA CANTHORUM', "Alternate:Waardenburg's syndrome type 1"
587776586	'Preferred:Waardenburg syndrome type 1', 'Alternate:WAARDENBURG SYNDROME WITH DYSTOPIA CANTHORUM', "Alternate:Waardenburg's syndrome type 1"
	'Preferred:Waardenburg syndrome type 1', 'Alternate:WAARDENBURG SYNDROME WITH DYSTOPIA CANTHORUM', "Alternate:Waardenburg's syndrome type 1"
104893651	"Preferred:Klein-Waardenberg's syndrome", 'Alternate:WAARDENBURG SYNDROME, TYPE III', 'Alternate:Waardenburg syndrome type 3', 'Alternate:Klein-Waardenburg syndrome', 'Alternate:Waardenburg syndrome with upper limb anomalies', 'Alternate:White forelock (poliosis) syndrome with multiple congenital malformations'
104893651	'Preferred:Waardenburg syndrome type 1', 'Alternate:WAARDENBURG SYNDROME WITH DYSTOPIA CANTHORUM', "Alternate:Waardenburg's syndrome type 1"
104893653	"Preferred:Klein-Waardenberg's syndrome", 'Alternate:WAARDENBURG SYNDROME, TYPE III', 'Alternate:Waardenburg syndrome type 3', 'Alternate:Klein-Waardenburg syndrome', 'Alternate:Waardenburg syndrome with upper limb anomalies', 'Alternate:White forelock (poliosis) syndrome with multiple congenital malformations'
	"Preferred:Klein-Waardenberg's syndrome", 'Alternate:WAARDENBURG SYNDROME, TYPE III', 'Alternate:Waardenburg syndrome type 3', 'Alternate:Klein-Waardenburg syndrome', 'Alternate:Waardenburg syndrome with upper limb anomalies', 'Alternate:White forelock (poliosis) syndrome with multiple congenital malformations'
104893654	"Preferred:Klein-Waardenberg's syndrome", 'Alternate:WAARDENBURG SYNDROME, TYPE III', 'Alternate:Waardenburg syndrome type 3', 'Alternate:Klein-Waardenburg syndrome', 'Alternate:Waardenburg syndrome with upper limb anomalies', 'Alternate:White forelock (poliosis) syndrome with multiple congenital malformations'
267606931	'Preferred:Waardenburg syndrome type 1', 'Alternate:WAARDENBURG SYNDROME WITH DYSTOPIA CANTHORUM', "Alternate:Waardenburg's syndrome type 1"
104894680	'Preferred:Congenital muscular dystrophy-dystroglycanopathy without mental retardation, type B5', 'Alternate:MUSCULAR DYSTROPHY-DYSTROGLYCANOPATHY (CONGENITAL WITHOUT MENTAL RETARDATION), TYPE B, 5'
28937897	'Preferred:Esophageal squamous cell carcinoma, somatic'
119473032	'Preferred:Esophageal squamous cell carcinoma, somatic'
	'Preferred:Congenital microvillous atrophy', 'Alternate:DIARRHEA 2, WITH MICROVILLUS ATROPHY', 'Alternate:Microvillus inclusion disease', 'Alternate:Davidson disease', 'Alternate:Microvillus atrophy, congenital', 'Alternate:Congenital familial protracted diarrhea with enterocyte brush-border abnormalities', 'Alternate:Intractable diarrhea of infancy', 'Alternate:Congenital familial protracted dia…
	'Preferred:Congenital microvillous atrophy', 'Alternate:DIARRHEA 2, WITH MICROVILLUS ATROPHY', 'Alternate:Microvillus inclusion disease', 'Alternate:Davidson disease', 'Alternate:Microvillus atrophy, congenital', 'Alternate:Congenital familial protracted diarrhea with enterocyte brush-border abnormalities', 'Alternate:Intractable diarrhea of infancy', 'Alternate:Congenital familial protracted dia…
121908103	'Preferred:Congenital microvillous atrophy', 'Alternate:DIARRHEA 2, WITH MICROVILLUS ATROPHY', 'Alternate:Microvillus inclusion disease', 'Alternate:Davidson disease', 'Alternate:Microvillus atrophy, congenital', 'Alternate:Congenital familial protracted diarrhea with enterocyte brush-border abnormalities', 'Alternate:Intractable diarrhea of infancy', 'Alternate:Congenital familial protracted dia…
121908104	'Preferred:Congenital microvillous atrophy', 'Alternate:DIARRHEA 2, WITH MICROVILLUS ATROPHY', 'Alternate:Microvillus inclusion disease', 'Alternate:Davidson disease', 'Alternate:Microvillus atrophy, congenital', 'Alternate:Congenital familial protracted diarrhea with enterocyte brush-border abnormalities', 'Alternate:Intractable diarrhea of infancy', 'Alternate:Congenital familial protracted dia…
121908105	'Preferred:Congenital microvillous atrophy', 'Alternate:DIARRHEA 2, WITH MICROVILLUS ATROPHY', 'Alternate:Microvillus inclusion disease', 'Alternate:Davidson disease', 'Alternate:Microvillus atrophy, congenital', 'Alternate:Congenital familial protracted diarrhea with enterocyte brush-border abnormalities', 'Alternate:Intractable diarrhea of infancy', 'Alternate:Congenital familial protracted dia…
121908106	'Preferred:Congenital microvillous atrophy', 'Alternate:DIARRHEA 2, WITH MICROVILLUS ATROPHY', 'Alternate:Microvillus inclusion disease', 'Alternate:Davidson disease', 'Alternate:Microvillus atrophy, congenital', 'Alternate:Congenital familial protracted diarrhea with enterocyte brush-border abnormalities', 'Alternate:Intractable diarrhea of infancy', 'Alternate:Congenital familial protracted dia…
119473031	'Preferred:Griscelli syndrome type 3', 'Alternate:Hypomelanosis with no immunologic or neurologic manifestations'
	'Preferred:Atopy, resistance to'
	'Preferred:Kawasaki disease, susceptibility to'
	'Preferred:Methylmalonic aciduria due to transcobalamin receptor defect', 'Alternate:METHYLMALONIC ACIDEMIA, TCblR TYPE'
121908089	'Preferred:Dyskeratosis congenita, autosomal recessive 2'
121908090	'Preferred:Dyskeratosis congenita, autosomal recessive 2'
121908091	'Preferred:Dyskeratosis congenita, autosomal recessive 2'
	'Preferred:Hemochromatosis type 2B'
104894695	'Preferred:Hemochromatosis type 2B'
	'Preferred:Hemochromatosis, juvenile, digenic'
104894696	'Preferred:Hemochromatosis, type 2a, modifier of'
	'Preferred:Hemochromatosis type 2B'
79653797	'Preferred:Gaucher disease, perinatal lethal'
121908310	'Preferred:Gaucher disease, perinatal lethal'
78198234	'Preferred:Gaucher disease, perinatal lethal'
121908313	'Preferred:Gaucher disease, perinatal lethal'
	'Preferred:Gaucher disease, perinatal lethal'
80358193	'Preferred:Erythrocytosis, familial, 3'
119476044	'Preferred:Erythrocytosis, familial, 3'
	'Preferred:Retinitis pigmentosa 11', 'Alternate:RP 11'
119475043	'Preferred:Retinitis pigmentosa 11', 'Alternate:RP 11'
	'Preferred:Retinitis pigmentosa 11', 'Alternate:RP 11'
	'Preferred:Retinitis pigmentosa 11', 'Alternate:RP 11'
	'Preferred:Retinitis pigmentosa 11', 'Alternate:RP 11'
121908144	'Preferred:Sensorineural deafness with mild renal dysfunction'
121908145	'Preferred:Sensorineural deafness with mild renal dysfunction'
119475040	'Preferred:Hemangioma, capillary infantile, susceptibility to'
	'Preferred:Deafness, autosomal recessive 36, with or without vestibular involvement', 'Alternate:DEAFNESS, AUTOSOMAL RECESSIVE 36, WITH VESTIBULAR INVOLVEMENT'
	'Preferred:Deafness, autosomal recessive 36, with or without vestibular involvement', 'Alternate:DEAFNESS, AUTOSOMAL RECESSIVE 36, WITH VESTIBULAR INVOLVEMENT'
	'Preferred:Deafness, autosomal recessive 36, without vestibular involvement'
28939089	'Preferred:Pyogenic arthritis, pyoderma gangrenosum and acne', 'Alternate:Pyogenic arthritis, pyoderma gangrenosum, and severe cystic acne', 'Alternate:Familial recurrent arthritis'
121908130	'Preferred:Pyogenic arthritis, pyoderma gangrenosum and acne', 'Alternate:Pyogenic arthritis, pyoderma gangrenosum, and severe cystic acne', 'Alternate:Familial recurrent arthritis'
	'Preferred:Juvenile nephropathic cystinosis', 'Alternate:CYSTINOSIS, LATE-ONSET JUVENILE OR ADOLESCENT NEPHROPATHIC TYPE', 'Alternate:CYSTINOSIS, INTERMEDIATE'
	'Preferred:Juvenile nephropathic cystinosis', 'Alternate:CYSTINOSIS, LATE-ONSET JUVENILE OR ADOLESCENT NEPHROPATHIC TYPE', 'Alternate:CYSTINOSIS, INTERMEDIATE'
	'Preferred:Cystinosis, ocular nonnephropathic', 'Alternate:Cystinosis, adult, nonnephropathic', 'Alternate:Cystinosis, benign, nonnephropathic'
	'Preferred:Cystinosis, ocular nonnephropathic', 'Alternate:Cystinosis, adult, nonnephropathic', 'Alternate:Cystinosis, benign, nonnephropathic'
121908128	'Preferred:Juvenile nephropathic cystinosis', 'Alternate:CYSTINOSIS, LATE-ONSET JUVENILE OR ADOLESCENT NEPHROPATHIC TYPE', 'Alternate:CYSTINOSIS, INTERMEDIATE'
121908129	'Preferred:Cystinosis, atypical nephropathic'
8177374	'Preferred:Invasive pneumococcal disease, protection against'
8177374	'Preferred:Mycobacterium tuberculosis, protection against'
104894025	'Preferred:Uridine 5-prime monophosphate hydrolase deficiency, hemolytic anemia due to', 'Alternate:HEMOLYTIC ANEMIA DUE TO P5N DEFICIENCY', 'Alternate:HEMOLYTIC ANEMIA DUE TO UMPH1 DEFICIENCY', 'Alternate:P5N DEFICIENCY', 'Alternate:PYRIMIDINE 5-PRIME NUCLEOTIDASE DEFICIENCY, HEMOLYTIC ANEMIA DUE TO', 'Alternate:UMPH1 DEFICIENCY'
104894026	'Preferred:Uridine 5-prime monophosphate hydrolase deficiency, hemolytic anemia due to', 'Alternate:HEMOLYTIC ANEMIA DUE TO P5N DEFICIENCY', 'Alternate:HEMOLYTIC ANEMIA DUE TO UMPH1 DEFICIENCY', 'Alternate:P5N DEFICIENCY', 'Alternate:PYRIMIDINE 5-PRIME NUCLEOTIDASE DEFICIENCY, HEMOLYTIC ANEMIA DUE TO', 'Alternate:UMPH1 DEFICIENCY'
397518435	'Preferred:Uridine 5-prime monophosphate hydrolase deficiency, hemolytic anemia due to', 'Alternate:HEMOLYTIC ANEMIA DUE TO P5N DEFICIENCY', 'Alternate:HEMOLYTIC ANEMIA DUE TO UMPH1 DEFICIENCY', 'Alternate:P5N DEFICIENCY', 'Alternate:PYRIMIDINE 5-PRIME NUCLEOTIDASE DEFICIENCY, HEMOLYTIC ANEMIA DUE TO', 'Alternate:UMPH1 DEFICIENCY'
104894027	'Preferred:Uridine 5-prime monophosphate hydrolase deficiency, hemolytic anemia due to', 'Alternate:HEMOLYTIC ANEMIA DUE TO P5N DEFICIENCY', 'Alternate:HEMOLYTIC ANEMIA DUE TO UMPH1 DEFICIENCY', 'Alternate:P5N DEFICIENCY', 'Alternate:PYRIMIDINE 5-PRIME NUCLEOTIDASE DEFICIENCY, HEMOLYTIC ANEMIA DUE TO', 'Alternate:UMPH1 DEFICIENCY'
397518435	'Preferred:Uridine 5-prime monophosphate hydrolase deficiency, hemolytic anemia due to', 'Alternate:HEMOLYTIC ANEMIA DUE TO P5N DEFICIENCY', 'Alternate:HEMOLYTIC ANEMIA DUE TO UMPH1 DEFICIENCY', 'Alternate:P5N DEFICIENCY', 'Alternate:PYRIMIDINE 5-PRIME NUCLEOTIDASE DEFICIENCY, HEMOLYTIC ANEMIA DUE TO', 'Alternate:UMPH1 DEFICIENCY'
104894028	'Preferred:Uridine 5-prime monophosphate hydrolase deficiency, hemolytic anemia due to', 'Alternate:HEMOLYTIC ANEMIA DUE TO P5N DEFICIENCY', 'Alternate:HEMOLYTIC ANEMIA DUE TO UMPH1 DEFICIENCY', 'Alternate:P5N DEFICIENCY', 'Alternate:PYRIMIDINE 5-PRIME NUCLEOTIDASE DEFICIENCY, HEMOLYTIC ANEMIA DUE TO', 'Alternate:UMPH1 DEFICIENCY'
397518438	'Preferred:Uridine 5-prime monophosphate hydrolase deficiency, hemolytic anemia due to', 'Alternate:HEMOLYTIC ANEMIA DUE TO P5N DEFICIENCY', 'Alternate:HEMOLYTIC ANEMIA DUE TO UMPH1 DEFICIENCY', 'Alternate:P5N DEFICIENCY', 'Alternate:PYRIMIDINE 5-PRIME NUCLEOTIDASE DEFICIENCY, HEMOLYTIC ANEMIA DUE TO', 'Alternate:UMPH1 DEFICIENCY'
104894029	'Preferred:Uridine 5-prime monophosphate hydrolase deficiency, hemolytic anemia due to', 'Alternate:HEMOLYTIC ANEMIA DUE TO P5N DEFICIENCY', 'Alternate:HEMOLYTIC ANEMIA DUE TO UMPH1 DEFICIENCY', 'Alternate:P5N DEFICIENCY', 'Alternate:PYRIMIDINE 5-PRIME NUCLEOTIDASE DEFICIENCY, HEMOLYTIC ANEMIA DUE TO', 'Alternate:UMPH1 DEFICIENCY'
121908182	'Preferred:Eichsfeld type congenital muscular dystrophy', 'Alternate:DESMIN-RELATED MYOPATHY WITH MALLORY BODIES', 'Alternate:MYOPATHY, SEPN1-RELATED'
587776597	'Preferred:Eichsfeld type congenital muscular dystrophy', 'Alternate:DESMIN-RELATED MYOPATHY WITH MALLORY BODIES', 'Alternate:MYOPATHY, SEPN1-RELATED'
121908184	'Preferred:Eichsfeld type congenital muscular dystrophy', 'Alternate:DESMIN-RELATED MYOPATHY WITH MALLORY BODIES', 'Alternate:MYOPATHY, SEPN1-RELATED'
121908185	'Preferred:Eichsfeld type congenital muscular dystrophy', 'Alternate:DESMIN-RELATED MYOPATHY WITH MALLORY BODIES', 'Alternate:MYOPATHY, SEPN1-RELATED'
121908186	'Preferred:Eichsfeld type congenital muscular dystrophy', 'Alternate:DESMIN-RELATED MYOPATHY WITH MALLORY BODIES', 'Alternate:MYOPATHY, SEPN1-RELATED'
	'Preferred:Eichsfeld type congenital muscular dystrophy', 'Alternate:DESMIN-RELATED MYOPATHY WITH MALLORY BODIES', 'Alternate:MYOPATHY, SEPN1-RELATED'
121908187	'Preferred:Eichsfeld type congenital muscular dystrophy', 'Alternate:DESMIN-RELATED MYOPATHY WITH MALLORY BODIES', 'Alternate:MYOPATHY, SEPN1-RELATED'
	'Preferred:Eichsfeld type congenital muscular dystrophy', 'Alternate:DESMIN-RELATED MYOPATHY WITH MALLORY BODIES', 'Alternate:MYOPATHY, SEPN1-RELATED'
	'Preferred:Diabetes mellitus AND insipidus with optic atrophy AND deafness', 'Alternate:WOLFRAM SYNDROME 1', 'Alternate:DIDMOAD syndrome', 'Alternate:Wolfram Syndrome'
	'Preferred:Diabetes mellitus AND insipidus with optic atrophy AND deafness', 'Alternate:WOLFRAM SYNDROME 1', 'Alternate:DIDMOAD syndrome', 'Alternate:Wolfram Syndrome'
	'Preferred:Diabetes mellitus AND insipidus with optic atrophy AND deafness', 'Alternate:WOLFRAM SYNDROME 1', 'Alternate:DIDMOAD syndrome', 'Alternate:Wolfram Syndrome'
	'Preferred:Diabetes mellitus AND insipidus with optic atrophy AND deafness', 'Alternate:WOLFRAM SYNDROME 1', 'Alternate:DIDMOAD syndrome', 'Alternate:Wolfram Syndrome'
	'Preferred:Diabetes mellitus AND insipidus with optic atrophy AND deafness', 'Alternate:WOLFRAM SYNDROME 1', 'Alternate:DIDMOAD syndrome', 'Alternate:Wolfram Syndrome'
	'Preferred:Diabetes mellitus AND insipidus with optic atrophy AND deafness', 'Alternate:WOLFRAM SYNDROME 1', 'Alternate:DIDMOAD syndrome', 'Alternate:Wolfram Syndrome'
	'Preferred:Diabetes mellitus AND insipidus with optic atrophy AND deafness', 'Alternate:WOLFRAM SYNDROME 1', 'Alternate:DIDMOAD syndrome', 'Alternate:Wolfram Syndrome'
	'Preferred:Congenital generalized lipodystrophy type 2', 'Alternate:BRUNZELL SYNDROME, BSCL2-RELATED', 'Alternate:Berardinelli Seip congenital lipodystrophy type 2', 'Alternate:Brunzell syndrome', 'Alternate:Seip syndrome', 'Alternate:Berardinelli syndrome', 'Alternate:Total lipodystrophy and acromegaloid gigantism', 'Alternate:Congenital lipoatrophic diabetes', 'Alternate:Congenital Generalized …
	'Preferred:Congenital generalized lipodystrophy type 2', 'Alternate:BRUNZELL SYNDROME, BSCL2-RELATED', 'Alternate:Berardinelli Seip congenital lipodystrophy type 2', 'Alternate:Brunzell syndrome', 'Alternate:Seip syndrome', 'Alternate:Berardinelli syndrome', 'Alternate:Total lipodystrophy and acromegaloid gigantism', 'Alternate:Congenital lipoatrophic diabetes', 'Alternate:Congenital Generalized …
	'Preferred:Congenital generalized lipodystrophy type 2', 'Alternate:BRUNZELL SYNDROME, BSCL2-RELATED', 'Alternate:Berardinelli Seip congenital lipodystrophy type 2', 'Alternate:Brunzell syndrome', 'Alternate:Seip syndrome', 'Alternate:Berardinelli syndrome', 'Alternate:Total lipodystrophy and acromegaloid gigantism', 'Alternate:Congenital lipoatrophic diabetes', 'Alternate:Congenital Generalized …
	'Preferred:Congenital generalized lipodystrophy type 2', 'Alternate:BRUNZELL SYNDROME, BSCL2-RELATED', 'Alternate:Berardinelli Seip congenital lipodystrophy type 2', 'Alternate:Brunzell syndrome', 'Alternate:Seip syndrome', 'Alternate:Berardinelli syndrome', 'Alternate:Total lipodystrophy and acromegaloid gigantism', 'Alternate:Congenital lipoatrophic diabetes', 'Alternate:Congenital Generalized …
	'Preferred:Congenital generalized lipodystrophy type 2', 'Alternate:BRUNZELL SYNDROME, BSCL2-RELATED', 'Alternate:Berardinelli Seip congenital lipodystrophy type 2', 'Alternate:Brunzell syndrome', 'Alternate:Seip syndrome', 'Alternate:Berardinelli syndrome', 'Alternate:Total lipodystrophy and acromegaloid gigantism', 'Alternate:Congenital lipoatrophic diabetes', 'Alternate:Congenital Generalized …
137852970	'Preferred:Congenital generalized lipodystrophy type 2', 'Alternate:BRUNZELL SYNDROME, BSCL2-RELATED', 'Alternate:Berardinelli Seip congenital lipodystrophy type 2', 'Alternate:Brunzell syndrome', 'Alternate:Seip syndrome', 'Alternate:Berardinelli syndrome', 'Alternate:Total lipodystrophy and acromegaloid gigantism', 'Alternate:Congenital lipoatrophic diabetes', 'Alternate:Congenital Generalized …
	'Preferred:Congenital generalized lipodystrophy type 2', 'Alternate:BRUNZELL SYNDROME, BSCL2-RELATED', 'Alternate:Berardinelli Seip congenital lipodystrophy type 2', 'Alternate:Brunzell syndrome', 'Alternate:Seip syndrome', 'Alternate:Berardinelli syndrome', 'Alternate:Total lipodystrophy and acromegaloid gigantism', 'Alternate:Congenital lipoatrophic diabetes', 'Alternate:Congenital Generalized …
137852971	'Preferred:Congenital generalized lipodystrophy type 2', 'Alternate:BRUNZELL SYNDROME, BSCL2-RELATED', 'Alternate:Berardinelli Seip congenital lipodystrophy type 2', 'Alternate:Brunzell syndrome', 'Alternate:Seip syndrome', 'Alternate:Berardinelli syndrome', 'Alternate:Total lipodystrophy and acromegaloid gigantism', 'Alternate:Congenital lipoatrophic diabetes', 'Alternate:Congenital Generalized …
8177374	'Preferred:Malaria, resistance to'
75671029	'Preferred:Parkinson disease, late-onset, susceptibility to', 'Alternate:PARKINSON DISEASE, LATE-ONSET SUSCEPTIBILITY TO'
80356763	'Preferred:Gaucher disease, perinatal lethal'
	'Preferred:Congenital generalized lipodystrophy type 2', 'Alternate:BRUNZELL SYNDROME, BSCL2-RELATED', 'Alternate:Berardinelli Seip congenital lipodystrophy type 2', 'Alternate:Brunzell syndrome', 'Alternate:Seip syndrome', 'Alternate:Berardinelli syndrome', 'Alternate:Total lipodystrophy and acromegaloid gigantism', 'Alternate:Congenital lipoatrophic diabetes', 'Alternate:Congenital Generalized …
	'Preferred:Congenital generalized lipodystrophy type 2', 'Alternate:BRUNZELL SYNDROME, BSCL2-RELATED', 'Alternate:Berardinelli Seip congenital lipodystrophy type 2', 'Alternate:Brunzell syndrome', 'Alternate:Seip syndrome', 'Alternate:Berardinelli syndrome', 'Alternate:Total lipodystrophy and acromegaloid gigantism', 'Alternate:Congenital lipoatrophic diabetes', 'Alternate:Congenital Generalized …
	'Preferred:Congenital generalized lipodystrophy type 2', 'Alternate:BRUNZELL SYNDROME, BSCL2-RELATED', 'Alternate:Berardinelli Seip congenital lipodystrophy type 2', 'Alternate:Brunzell syndrome', 'Alternate:Seip syndrome', 'Alternate:Berardinelli syndrome', 'Alternate:Total lipodystrophy and acromegaloid gigantism', 'Alternate:Congenital lipoatrophic diabetes', 'Alternate:Congenital Generalized …
137852974	'Preferred:Congenital generalized lipodystrophy type 2', 'Alternate:BRUNZELL SYNDROME, BSCL2-RELATED', 'Alternate:Berardinelli Seip congenital lipodystrophy type 2', 'Alternate:Brunzell syndrome', 'Alternate:Seip syndrome', 'Alternate:Berardinelli syndrome', 'Alternate:Total lipodystrophy and acromegaloid gigantism', 'Alternate:Congenital lipoatrophic diabetes', 'Alternate:Congenital Generalized …
137852975	'Preferred:Congenital generalized lipodystrophy type 2', 'Alternate:BRUNZELL SYNDROME, BSCL2-RELATED', 'Alternate:Berardinelli Seip congenital lipodystrophy type 2', 'Alternate:Brunzell syndrome', 'Alternate:Seip syndrome', 'Alternate:Berardinelli syndrome', 'Alternate:Total lipodystrophy and acromegaloid gigantism', 'Alternate:Congenital lipoatrophic diabetes', 'Alternate:Congenital Generalized …
137852964	'Preferred:Neurodegeneration with brain iron accumulation 1, atypical'
137852965	'Preferred:Neurodegeneration with brain iron accumulation 1, atypical'
137852966	'Preferred:Neurodegeneration with brain iron accumulation 1, atypical'
137852967	'Preferred:Neurodegeneration with brain iron accumulation 1, atypical'
137852968	'Preferred:Hypoprebetalipoproteinemia, acanthocytosis, retinitis pigmentosa, and pallidal degeneration'
28939088	'Preferred:Hypoprebetalipoproteinemia, acanthocytosis, retinitis pigmentosa, and pallidal degeneration'
	'Preferred:Hypoprebetalipoproteinemia, acanthocytosis, retinitis pigmentosa, and pallidal degeneration'
	'Preferred:Hermansky-Pudlak syndrome 3', 'Alternate:Hermansky-Pudlak Syndrome'
	'Preferred:Hermansky-Pudlak syndrome 3', 'Alternate:Hermansky-Pudlak Syndrome'
137852954	'Preferred:Atrial septal defect 4'
137852955	'Preferred:Atrial septal defect 4'
267607106	'Preferred:Atrial septal defect 4'
	'Preferred:C syndrome', 'Alternate:Opitz trigonocephaly syndrome', 'Alternate:Trigonocephaly C syndrome', 'Alternate:Trigonocephaly syndrome'
119477056	'Preferred:C syndrome', 'Alternate:Opitz trigonocephaly syndrome', 'Alternate:Trigonocephaly C syndrome', 'Alternate:Trigonocephaly syndrome'
	'Preferred:Sarcoidosis 2', 'Alternate:SARCOIDOSIS, SUSCEPTIBILITY TO, 2'
	'Preferred:Pyruvate dehydrogenase phosphatase deficiency', 'Alternate:Lactic acidemia with pyruvate dehydrogenase phosphatase deficiency'
121908157	'Preferred:Severe combined immunodeficiency, athabascan-type'
119477054	'Preferred:Johanson-Blizzard syndrome'
	'Preferred:Johanson-Blizzard syndrome'
119477055	'Preferred:Johanson-Blizzard syndrome'
	'Preferred:Johanson-Blizzard syndrome'
	'Preferred:Inflammatory bowel disease 1, susceptibility to'
267606651	'Preferred:Congenital disorder of glycosylation type 1K', 'Alternate:CONGENITAL DISORDER OF GLYCOSYLATION, TYPE Ik', 'Alternate:CDG Ik', 'Alternate:CDG 1K'
121908340	'Preferred:Congenital disorder of glycosylation type 1K', 'Alternate:CONGENITAL DISORDER OF GLYCOSYLATION, TYPE Ik', 'Alternate:CDG Ik', 'Alternate:CDG 1K'
137852986	'Preferred:Fanconi anemia, complementation group J'
28939087	'Preferred:Congenital disorder of glycosylation type 2C', 'Alternate:CONGENITAL DISORDER OF GLYCOSYLATION, TYPE IIc', 'Alternate:CDG IIc', 'Alternate:LEUKOCYTE ADHESION DEFICIENCY, TYPE II'
28937886	'Preferred:Congenital disorder of glycosylation type 2C', 'Alternate:CONGENITAL DISORDER OF GLYCOSYLATION, TYPE IIc', 'Alternate:CDG IIc', 'Alternate:LEUKOCYTE ADHESION DEFICIENCY, TYPE II'
121908332	'Preferred:Birk Barel mental retardation dysmorphism syndrome', 'Alternate:Birk-Barel syndrome', 'Alternate:Mental retardation with hypotonia and facial dysmorphism'
121908331	'Preferred:Dimethylglycine dehydrogenase deficiency', 'Alternate:DMGDH DEFICIENCY'
121917865	'Preferred:Striatonigral degeneration infantile', 'Alternate:Striatal degeneration familial', 'Alternate:Infantile bilateral striatal necrosis'
119478059	'Preferred:Combined oxidative phosphorylation deficiency 5'
	'Preferred:Megaloblastic anemia 1, Norwegian type'
119478058	'Preferred:Megaloblastic anemia 1, Norwegian type'
121908324	'Preferred:Hypercholesterolemia, autosomal recessive', 'Alternate:HYPERCHOLESTEROLEMIA, AUTOSOMAL RECESSIVE, 1', 'Alternate:HYPERCHOLESTEROLEMIA, AUTOSOMAL RECESSIVE, 2'
	'Preferred:Hypercholesterolemia, autosomal recessive', 'Alternate:HYPERCHOLESTEROLEMIA, AUTOSOMAL RECESSIVE, 1', 'Alternate:HYPERCHOLESTEROLEMIA, AUTOSOMAL RECESSIVE, 2'
	'Preferred:Hypercholesterolemia, autosomal recessive', 'Alternate:HYPERCHOLESTEROLEMIA, AUTOSOMAL RECESSIVE, 1', 'Alternate:HYPERCHOLESTEROLEMIA, AUTOSOMAL RECESSIVE, 2'
	'Preferred:Polymicrogyria with optic nerve hypoplasia'
104894714	'Preferred:Autosomal recessive Dejerine-Sottas syndrome', 'Alternate:Autosomal recessive Dejerine-sottas neuropathy'
	'Preferred:Autosomal recessive Dejerine-Sottas syndrome', 'Alternate:Autosomal recessive Dejerine-sottas neuropathy'
104894715	'Preferred:Autosomal recessive Dejerine-Sottas syndrome', 'Alternate:Autosomal recessive Dejerine-sottas neuropathy'
	'Preferred:Autosomal recessive Dejerine-Sottas syndrome', 'Alternate:Autosomal recessive Dejerine-sottas neuropathy'
104894706	'Preferred:Dejerine-Sottas disease', 'Alternate:CHARCOT-MARIE-TOOTH DISEASE, TYPE 3', 'Alternate:HEREDITARY MOTOR AND SENSORY NEUROPATHY TYPE III', 'Alternate:HMSN Type III', 'Alternate:Charcot-Marie-Tooth Neuropathy Type 1'
	'Preferred:Autosomal recessive Dejerine-Sottas syndrome', 'Alternate:Autosomal recessive Dejerine-sottas neuropathy'
	'Preferred:Dejerine-Sottas disease', 'Alternate:CHARCOT-MARIE-TOOTH DISEASE, TYPE 3', 'Alternate:HEREDITARY MOTOR AND SENSORY NEUROPATHY TYPE III', 'Alternate:HMSN Type III', 'Alternate:Charcot-Marie-Tooth Neuropathy Type 1'
267607089	'Preferred:NEUROPATHY, HEREDITARY SENSORY, TYPE IC'
267607090	'Preferred:NEUROPATHY, HEREDITARY SENSORY, TYPE IC'
267607091	'Preferred:NEUROPATHY, HEREDITARY SENSORY AND AUTONOMIC, TYPE IC, SEVERE'
267607087	'Preferred:NEUROPATHY, HEREDITARY SENSORY AND AUTONOMIC, TYPE I, SEVERE'
74315431	'Preferred:Amyotrophic lateral sclerosis type 8', 'Alternate:Amyotrophic lateral sclerosis 8'
74315431	'Preferred:Spinal muscular atrophy, late-onset, finkel type'
74315431	'Preferred:Amyotrophic lateral sclerosis, typical'
8042919	'Preferred:Amyotrophic lateral sclerosis-parkinsonism/dementia complex 1, susceptibility to'
71799110	'Preferred:Parkinson disease 15', 'Alternate:PARKINSON DISEASE 15, AUTOSOMAL RECESSIVE', 'Alternate:PARKINSONIAN-PYRAMIDAL SYNDROME', 'Alternate:Pallidopyramidal syndrome', 'Alternate:Pallido-pyramidal disease', 'Alternate:PARKINSON DISEASE 15, AUTOSOMAL RECESSIVE EARLY-ONSET'
	'Preferred:Congenital disorder of glycosylation type 2F', 'Alternate:CONGENITAL DISORDER OF GLYCOSYLATION, TYPE IIf', 'Alternate:CDG IIf'
17279437	'Preferred:Hyperglycinuria', 'Alternate:GLYCINURIA WITH OR WITHOUT OXALATE NEPHROLITHIASIS', 'Alternate:GLYCINURIA WITH OR WITHOUT OXALATE UROLITHIASIS', 'Alternate:IMINOGLYCINURIA TYPE II'
17279437	'Preferred:Iminoglycinuria, digenic'
	'Preferred:BLEPHAROPHIMOSIS, PTOSIS, AND EPICANTHUS INVERSUS, TYPE I'
	'Preferred:BLEPHAROPHIMOSIS, PTOSIS, AND EPICANTHUS INVERSUS, TYPE I'
	'Preferred:BLEPHAROPHIMOSIS, PTOSIS, AND EPICANTHUS INVERSUS, TYPE II'
	'Preferred:BLEPHAROPHIMOSIS, PTOSIS, AND EPICANTHUS INVERSUS, TYPE II'
	'Preferred:BLEPHAROPHIMOSIS, PTOSIS, AND EPICANTHUS INVERSUS, TYPE I'
	'Preferred:BLEPHAROPHIMOSIS, PTOSIS, AND EPICANTHUS INVERSUS, TYPE II'
104893737	'Preferred:BLEPHAROPHIMOSIS, PTOSIS, AND EPICANTHUS INVERSUS, TYPE I'
104893738	'Preferred:BLEPHAROPHIMOSIS, PTOSIS, AND EPICANTHUS INVERSUS, TYPE I'
104893738	'Preferred:BLEPHAROPHIMOSIS, PTOSIS, AND EPICANTHUS INVERSUS, TYPE II'
28937884	'Preferred:BLEPHAROPHIMOSIS, PTOSIS, AND EPICANTHUS INVERSUS, TYPE I'
	'Preferred:BLEPHAROPHIMOSIS, PTOSIS, AND EPICANTHUS INVERSUS, TYPE I'
	'Preferred:BLEPHAROPHIMOSIS, PTOSIS, AND EPICANTHUS INVERSUS, TYPE I'
	'Preferred:Premature ovarian failure 3'
28937885	'Preferred:Premature ovarian failure 3'
	'Preferred:BLEPHAROPHIMOSIS, PTOSIS, AND EPICANTHUS INVERSUS, TYPE I, AUTOSOMAL RECESSIVE'
74315508	'Preferred:Schizophrenia, susceptibility to'
74315509	'Preferred:Schizophrenia, susceptibility to'
	'Preferred:Diabetes mellitus type 2', 'Alternate:DIABETES MELLITUS, TYPE II', 'Alternate:MATURITY-ONSET DIABETES', 'Alternate:NONINSULIN-DEPENDENT DIABETES MELLITUS', 'Alternate:DIABETES MELLITUS, TYPE 2, PROTECTION AGAINST'
	'Preferred:HYPERTENSION, INSULIN RESISTANCE-RELATED, SUSCEPTIBILITY TO'
	'Preferred:Rheumatoid arthritis', 'Alternate:RHEUMATOID ARTHRITIS, SUSCEPTIBILITY TO'
	'Preferred:Triphalangeal thumb polysyndactyly syndrome', 'Alternate:TPT and PSD syndrome'
121908348	'Preferred:Deafness, autosomal recessive 12'
121908349	'Preferred:Deafness, autosomal recessive 12'
121908351	'Preferred:Deafness, autosomal recessive 12'
121908352	'Preferred:Deafness, autosomal recessive 12'
	'Preferred:USHER SYNDROME, TYPE ID/F, DIGENIC'
121908354	'Preferred:Deafness, autosomal recessive 12'
121908355	'Preferred:Deafness, autosomal recessive 12'
	'Preferred:Mental retardation with language impairment and autistic features', 'Alternate:MENTAL RETARDATION WITH LANGUAGE IMPAIRMENT AND WITH OR WITHOUT AUTISTIC FEATURES', 'Alternate:MENTAL RETARDATION WITH LANGUAGE IMPAIRMENT'
112795301	'Preferred:Mental retardation with language impairment and autistic features', 'Alternate:MENTAL RETARDATION WITH LANGUAGE IMPAIRMENT AND WITH OR WITHOUT AUTISTIC FEATURES', 'Alternate:MENTAL RETARDATION WITH LANGUAGE IMPAIRMENT'
	'Preferred:USHER SYNDROME, TYPE ID/F, DIGENIC'
137853002	'Preferred:Deafness, autosomal recessive 23'
	'Preferred:USHER SYNDROME, TYPE ID/F, DIGENIC'
267606932	'Preferred:Deafness, autosomal recessive 23'
	'Preferred:Stargardt Disease 3', 'Alternate:MACULAR DYSTROPHY WITH FLECKS, TYPE 3', 'Alternate:STARGARDT-LIKE MACULAR DYSTROPHY, AUTOSOMAL DOMINANT'
104893946	'Preferred:Stargardt Disease 3', 'Alternate:MACULAR DYSTROPHY WITH FLECKS, TYPE 3', 'Alternate:STARGARDT-LIKE MACULAR DYSTROPHY, AUTOSOMAL DOMINANT'
	'Preferred:Osteogenesis imperfecta type 7', 'Alternate:OSTEOGENESIS IMPERFECTA, TYPE VII', 'Alternate:OSTEOGENESIS IMPERFECTA, TYPE IIB'
	'Preferred:Osteogenesis imperfecta type 7', 'Alternate:OSTEOGENESIS IMPERFECTA, TYPE VII', 'Alternate:OSTEOGENESIS IMPERFECTA, TYPE IIB'
	'Preferred:Osteogenesis imperfecta type 7', 'Alternate:OSTEOGENESIS IMPERFECTA, TYPE VII', 'Alternate:OSTEOGENESIS IMPERFECTA, TYPE IIB'
72659361	'Preferred:Osteogenesis imperfecta type 7', 'Alternate:OSTEOGENESIS IMPERFECTA, TYPE VII', 'Alternate:OSTEOGENESIS IMPERFECTA, TYPE IIB'
72659357	'Preferred:Osteogenesis imperfecta type 7', 'Alternate:OSTEOGENESIS IMPERFECTA, TYPE VII', 'Alternate:OSTEOGENESIS IMPERFECTA, TYPE IIB'
	'Preferred:Osteogenesis imperfecta type 7', 'Alternate:OSTEOGENESIS IMPERFECTA, TYPE VII', 'Alternate:OSTEOGENESIS IMPERFECTA, TYPE IIB'
	'Preferred:Leber congenital amaurosis 6'
137853124	'Preferred:Leber congenital amaurosis 6'
	'Preferred:Leber congenital amaurosis 6'
	'Preferred:Leber congenital amaurosis 6'
17103671	'Preferred:Leber congenital amaurosis 6'
	'Preferred:Leber congenital amaurosis 6'
121917815	'Preferred:Hypoadiponectinemia', 'Alternate:ADIPONECTIN DEFICIENCY'
2230500	'Preferred:Cerebral infarction, susceptibility to'
77975504	'Preferred:Spondylometaphyseal dysplasia, Kozlowski type'
121912634	'Preferred:Spondylometaphyseal dysplasia, Kozlowski type'
121912635	'Preferred:Spondylometaphyseal dysplasia, Kozlowski type'
121912637	'Preferred:Spondyloepiphyseal dysplasia Maroteaux type', 'Alternate:SED, Maroteaux type', 'Alternate:PSEUDO-MORQUIO SYNDROME, TYPE 2'
267607143	'Preferred:Distal spinal muscular atrophy, congenital nonprogressive', 'Alternate:SPINAL MUSCULAR ATROPHY, CONGENITAL BENIGN, WITH CONTRACTURES'
267607143	'Preferred:Scapuloperoneal spinal muscular atrophy', 'Alternate:Amyotrophy, neurogenic scapuloperoneal, New England type', 'Alternate:Scapuloperoneal Form of Spinal Muscular Atrophy'
267607143	'Preferred:Charcot-Marie-Tooth disease type 2C', 'Alternate:Charcot-Marie-Tooth disease, axonal, Type 2C', 'Alternate:Hereditary motor and sensory neuropathy 2 C', 'Alternate:HEREDITARY MOTOR AND SENSORY NEUROPATHY, TYPE IIC', 'Alternate:CHARCOT-MARIE-TOOTH DISEASE, AXONAL, AUTOSOMAL DOMINANT, TYPE 2C', 'Alternate:CHARCOT-MARIE-TOOTH NEUROPATHY, TYPE 2C'
267607144	'Preferred:Distal spinal muscular atrophy, congenital nonprogressive', 'Alternate:SPINAL MUSCULAR ATROPHY, CONGENITAL BENIGN, WITH CONTRACTURES'
267607144	'Preferred:Charcot-Marie-Tooth disease type 2C', 'Alternate:Charcot-Marie-Tooth disease, axonal, Type 2C', 'Alternate:Hereditary motor and sensory neuropathy 2 C', 'Alternate:HEREDITARY MOTOR AND SENSORY NEUROPATHY, TYPE IIC', 'Alternate:CHARCOT-MARIE-TOOTH DISEASE, AXONAL, AUTOSOMAL DOMINANT, TYPE 2C', 'Alternate:CHARCOT-MARIE-TOOTH NEUROPATHY, TYPE 2C'
267607145	'Preferred:Charcot-Marie-Tooth disease type 2C', 'Alternate:Charcot-Marie-Tooth disease, axonal, Type 2C', 'Alternate:Hereditary motor and sensory neuropathy 2 C', 'Alternate:HEREDITARY MOTOR AND SENSORY NEUROPATHY, TYPE IIC', 'Alternate:CHARCOT-MARIE-TOOTH DISEASE, AXONAL, AUTOSOMAL DOMINANT, TYPE 2C', 'Alternate:CHARCOT-MARIE-TOOTH NEUROPATHY, TYPE 2C'
267607145	'Preferred:Scapuloperoneal spinal muscular atrophy', 'Alternate:Amyotrophy, neurogenic scapuloperoneal, New England type', 'Alternate:Scapuloperoneal Form of Spinal Muscular Atrophy'
267607146	'Preferred:Charcot-Marie-Tooth disease type 2C', 'Alternate:Charcot-Marie-Tooth disease, axonal, Type 2C', 'Alternate:Hereditary motor and sensory neuropathy 2 C', 'Alternate:HEREDITARY MOTOR AND SENSORY NEUROPATHY, TYPE IIC', 'Alternate:CHARCOT-MARIE-TOOTH DISEASE, AXONAL, AUTOSOMAL DOMINANT, TYPE 2C', 'Alternate:CHARCOT-MARIE-TOOTH NEUROPATHY, TYPE 2C'
3742030	'Preferred:Sodium serum level quantitative trait locus 1'
267607148	'Preferred:Spondylometaphyseal dysplasia, Kozlowski type'
267607149	'Preferred:Spondylometaphyseal dysplasia, Kozlowski type'
267607149	'Preferred:Spondyloepiphyseal dysplasia Maroteaux type', 'Alternate:SED, Maroteaux type', 'Alternate:PSEUDO-MORQUIO SYNDROME, TYPE 2'
	'Preferred:Spondyloepiphyseal dysplasia Maroteaux type', 'Alternate:SED, Maroteaux type', 'Alternate:PSEUDO-MORQUIO SYNDROME, TYPE 2'
387906324	'Preferred:Spondyloepiphyseal dysplasia Maroteaux type', 'Alternate:SED, Maroteaux type', 'Alternate:PSEUDO-MORQUIO SYNDROME, TYPE 2'
104894346	'Preferred:46,XY gonadal dysgenesis, partial, with minifascicular neuropathy'
111033589	'Preferred:46,XY gonadal dysgenesis, complete, dhh-related'
	'Preferred:46,XY gonadal dysgenesis, complete, dhh-related'
	'Preferred:Thyroid adenoma, follicular'
	'Preferred:Ige, elevated level of'
104894347	'Preferred:Autosomal dominant hypophosphatemic rickets', 'Alternate:HYPOPHOSPHATEMIA, AUTOSOMAL DOMINANT', 'Alternate:VITAMIN D-RESISTANT RICKETS, AUTOSOMAL DOMINANT', 'Alternate:Hypophosphatemic rickets, autosomal dominant', 'Alternate:Autosomal Dominant Hypophosphatemic Rickets'
28937882	'Preferred:Autosomal dominant hypophosphatemic rickets', 'Alternate:HYPOPHOSPHATEMIA, AUTOSOMAL DOMINANT', 'Alternate:VITAMIN D-RESISTANT RICKETS, AUTOSOMAL DOMINANT', 'Alternate:Hypophosphatemic rickets, autosomal dominant', 'Alternate:Autosomal Dominant Hypophosphatemic Rickets'
104894342	'Preferred:Tumoral calcinosis, familial, hyperphosphatemic', 'Alternate:CALCINOSIS, TUMORAL, WITH HYPERPHOSPHATEMIA', 'Alternate:LIPOCALCINOGRANULOMATOSIS', 'Alternate:MORBUS TEUTSCHLAENDER', 'Alternate:TEUTSCHLAENDER DISEASE, FAMILIAL', 'Alternate:TUMORAL CALCINOSIS, PRIMARY HYPERPHOSPHATEMIC', 'Alternate:Tumoral calcinosis, hyperphosphatemic, familial'
104894343	'Preferred:Tumoral calcinosis, familial, hyperphosphatemic', 'Alternate:CALCINOSIS, TUMORAL, WITH HYPERPHOSPHATEMIA', 'Alternate:LIPOCALCINOGRANULOMATOSIS', 'Alternate:MORBUS TEUTSCHLAENDER', 'Alternate:TEUTSCHLAENDER DISEASE, FAMILIAL', 'Alternate:TUMORAL CALCINOSIS, PRIMARY HYPERPHOSPHATEMIC', 'Alternate:Tumoral calcinosis, hyperphosphatemic, familial'
104894344	'Preferred:Tumoral calcinosis, familial, hyperphosphatemic', 'Alternate:CALCINOSIS, TUMORAL, WITH HYPERPHOSPHATEMIA', 'Alternate:LIPOCALCINOGRANULOMATOSIS', 'Alternate:MORBUS TEUTSCHLAENDER', 'Alternate:TEUTSCHLAENDER DISEASE, FAMILIAL', 'Alternate:TUMORAL CALCINOSIS, PRIMARY HYPERPHOSPHATEMIC', 'Alternate:Tumoral calcinosis, hyperphosphatemic, familial'
121918551	'Preferred:Achalasia-alacrima syndrome'
	'Preferred:Achalasia-alacrima syndrome'
121918345	'Preferred:Cerebral palsy, spastic quadriplegic, 1'
	'Preferred:GHRELIN POLYMORPHISM'
	'Preferred:Hypertension, salt-sensitive essential, susceptibility to'
28937877	'Preferred:Macular corneal dystrophy Type I', 'Alternate:MACULAR DYSTROPHY, CORNEAL, 1', 'Alternate:Macular dystrophy, corneal type 1', 'Alternate:Corneal dystrophy, macular type', 'Alternate:Groenouw type II corneal dystrophy'
28937878	'Preferred:Macular corneal dystrophy Type I', 'Alternate:MACULAR DYSTROPHY, CORNEAL, 1', 'Alternate:Macular dystrophy, corneal type 1', 'Alternate:Corneal dystrophy, macular type', 'Alternate:Groenouw type II corneal dystrophy'
	'Preferred:MACULAR CORNEAL DYSTROPHY, TYPE II'
	'Preferred:MACULAR CORNEAL DYSTROPHY, TYPE II'
28937879	'Preferred:Macular corneal dystrophy Type I', 'Alternate:MACULAR DYSTROPHY, CORNEAL, 1', 'Alternate:Macular dystrophy, corneal type 1', 'Alternate:Corneal dystrophy, macular type', 'Alternate:Groenouw type II corneal dystrophy'
28937879	'Preferred:MACULAR CORNEAL DYSTROPHY, TYPE II'
121917822	'Preferred:Macular corneal dystrophy Type I', 'Alternate:MACULAR DYSTROPHY, CORNEAL, 1', 'Alternate:Macular dystrophy, corneal type 1', 'Alternate:Corneal dystrophy, macular type', 'Alternate:Groenouw type II corneal dystrophy'
72547544	'Preferred:Macular corneal dystrophy Type I', 'Alternate:MACULAR DYSTROPHY, CORNEAL, 1', 'Alternate:Macular dystrophy, corneal type 1', 'Alternate:Corneal dystrophy, macular type', 'Alternate:Groenouw type II corneal dystrophy'
121917824	'Preferred:Macular corneal dystrophy Type I', 'Alternate:MACULAR DYSTROPHY, CORNEAL, 1', 'Alternate:Macular dystrophy, corneal type 1', 'Alternate:Corneal dystrophy, macular type', 'Alternate:Groenouw type II corneal dystrophy'
121917826	'Preferred:MACULAR CORNEAL DYSTROPHY, TYPE II'
	'Preferred:Glaucoma, normal tension, susceptibility to', 'Alternate:GLAUCOMA, NORMAL PRESSURE, SUSCEPTIBILITY TO'
3792267	'Preferred:Diabetes mellitus type 2', 'Alternate:DIABETES MELLITUS, TYPE II', 'Alternate:MATURITY-ONSET DIABETES', 'Alternate:NONINSULIN-DEPENDENT DIABETES MELLITUS', 'Alternate:DIABETES MELLITUS, TYPE 2, PROTECTION AGAINST'
	'Preferred:Diabetes mellitus type 2', 'Alternate:DIABETES MELLITUS, TYPE II', 'Alternate:MATURITY-ONSET DIABETES', 'Alternate:NONINSULIN-DEPENDENT DIABETES MELLITUS', 'Alternate:DIABETES MELLITUS, TYPE 2, PROTECTION AGAINST'
	'Preferred:Diabetes mellitus type 2', 'Alternate:DIABETES MELLITUS, TYPE II', 'Alternate:MATURITY-ONSET DIABETES', 'Alternate:NONINSULIN-DEPENDENT DIABETES MELLITUS', 'Alternate:DIABETES MELLITUS, TYPE 2, PROTECTION AGAINST'
	'Preferred:Diabetes mellitus type 2', 'Alternate:DIABETES MELLITUS, TYPE II', 'Alternate:MATURITY-ONSET DIABETES', 'Alternate:NONINSULIN-DEPENDENT DIABETES MELLITUS', 'Alternate:DIABETES MELLITUS, TYPE 2, PROTECTION AGAINST'
	'Preferred:Polycystic ovary syndrome, susceptibility to'
118203657	'Preferred:FOCAL CORTICAL DYSPLASIA OF TAYLOR, TYPE IIB'
104894642	'Preferred:Mucopolysaccharidosis, MPS-III-A', 'Alternate:SULFAMIDASE DEFICIENCY', 'Alternate:Mucopoly-saccharidosis type 3A', 'Alternate:Sanfilippo syndrome A', 'Alternate:Heparan sulfate sulfatase deficiency', 'Alternate:MPS 3A', 'Alternate:MPS III A', 'Alternate:SANFILIPPO SYNDROME A, ATTENUATED', 'Alternate:Mucolipidosis III Alpha/Beta'
104894637	'Preferred:Mucopolysaccharidosis, MPS-III-A', 'Alternate:SULFAMIDASE DEFICIENCY', 'Alternate:Mucopoly-saccharidosis type 3A', 'Alternate:Sanfilippo syndrome A', 'Alternate:Heparan sulfate sulfatase deficiency', 'Alternate:MPS 3A', 'Alternate:MPS III A', 'Alternate:SANFILIPPO SYNDROME A, ATTENUATED', 'Alternate:Mucolipidosis III Alpha/Beta'
	'Preferred:Mucopolysaccharidosis, MPS-III-A', 'Alternate:SULFAMIDASE DEFICIENCY', 'Alternate:Mucopoly-saccharidosis type 3A', 'Alternate:Sanfilippo syndrome A', 'Alternate:Heparan sulfate sulfatase deficiency', 'Alternate:MPS 3A', 'Alternate:MPS III A', 'Alternate:SANFILIPPO SYNDROME A, ATTENUATED', 'Alternate:Mucolipidosis III Alpha/Beta'
104894638	'Preferred:Mucopolysaccharidosis, MPS-III-A', 'Alternate:SULFAMIDASE DEFICIENCY', 'Alternate:Mucopoly-saccharidosis type 3A', 'Alternate:Sanfilippo syndrome A', 'Alternate:Heparan sulfate sulfatase deficiency', 'Alternate:MPS 3A', 'Alternate:MPS III A', 'Alternate:SANFILIPPO SYNDROME A, ATTENUATED', 'Alternate:Mucolipidosis III Alpha/Beta'
	'Preferred:Mucopolysaccharidosis, MPS-III-A', 'Alternate:SULFAMIDASE DEFICIENCY', 'Alternate:Mucopoly-saccharidosis type 3A', 'Alternate:Sanfilippo syndrome A', 'Alternate:Heparan sulfate sulfatase deficiency', 'Alternate:MPS 3A', 'Alternate:MPS III A', 'Alternate:SANFILIPPO SYNDROME A, ATTENUATED', 'Alternate:Mucolipidosis III Alpha/Beta'
	'Preferred:Mucopolysaccharidosis, MPS-III-A', 'Alternate:SULFAMIDASE DEFICIENCY', 'Alternate:Mucopoly-saccharidosis type 3A', 'Alternate:Sanfilippo syndrome A', 'Alternate:Heparan sulfate sulfatase deficiency', 'Alternate:MPS 3A', 'Alternate:MPS III A', 'Alternate:SANFILIPPO SYNDROME A, ATTENUATED', 'Alternate:Mucolipidosis III Alpha/Beta'
104894643	'Preferred:Mucopolysaccharidosis, MPS-III-A', 'Alternate:SULFAMIDASE DEFICIENCY', 'Alternate:Mucopoly-saccharidosis type 3A', 'Alternate:Sanfilippo syndrome A', 'Alternate:Heparan sulfate sulfatase deficiency', 'Alternate:MPS 3A', 'Alternate:MPS III A', 'Alternate:SANFILIPPO SYNDROME A, ATTENUATED', 'Alternate:Mucolipidosis III Alpha/Beta'
	'Preferred:Charcot-Marie-Tooth disease, type 4D', 'Alternate:CHARCOT-MARIE-TOOTH DISEASE, DEMYELINATING, AUTOSOMAL RECESSIVE, TYPE 4D', 'Alternate:CHARCOT-MARIE-TOOTH NEUROPATHY, TYPE 4D', 'Alternate:Neuropathy, hereditary motor and sensory, LOM type', 'Alternate:Charcot-Marie-Tooth Neuropathy Type 4'
111033592	'Preferred:NEUROPATHY, HEREDITARY SENSORY, TYPE II'
111033590	'Preferred:NEUROPATHY, HEREDITARY SENSORY, TYPE II'
	'Preferred:NEUROPATHY, HEREDITARY SENSORY, TYPE II'
111033591	'Preferred:NEUROPATHY, HEREDITARY SENSORY, TYPE II'
104894488	'Preferred:Sick sinus syndrome 2, autosomal dominant', 'Alternate:ATRIAL FIBRILLATION WITH BRADYARRHYTHMIA', 'Alternate:SINUS BRADYCARDIA SYNDROME, FAMILIAL, AUTOSOMAL DOMINANT', 'Alternate:SINUS NODE DISEASE, FAMILIAL, AUTOSOMAL DOMINANT', 'Alternate:SSS, AUTOSOMAL DOMINANT'
	'Preferred:Sick sinus syndrome 2, autosomal dominant', 'Alternate:ATRIAL FIBRILLATION WITH BRADYARRHYTHMIA', 'Alternate:SINUS BRADYCARDIA SYNDROME, FAMILIAL, AUTOSOMAL DOMINANT', 'Alternate:SINUS NODE DISEASE, FAMILIAL, AUTOSOMAL DOMINANT', 'Alternate:SSS, AUTOSOMAL DOMINANT'
104894485	'Preferred:Sick sinus syndrome 2, autosomal dominant', 'Alternate:ATRIAL FIBRILLATION WITH BRADYARRHYTHMIA', 'Alternate:SINUS BRADYCARDIA SYNDROME, FAMILIAL, AUTOSOMAL DOMINANT', 'Alternate:SINUS NODE DISEASE, FAMILIAL, AUTOSOMAL DOMINANT', 'Alternate:SSS, AUTOSOMAL DOMINANT'
121908411	'Preferred:Sick sinus syndrome 2, autosomal dominant', 'Alternate:ATRIAL FIBRILLATION WITH BRADYARRHYTHMIA', 'Alternate:SINUS BRADYCARDIA SYNDROME, FAMILIAL, AUTOSOMAL DOMINANT', 'Alternate:SINUS NODE DISEASE, FAMILIAL, AUTOSOMAL DOMINANT', 'Alternate:SSS, AUTOSOMAL DOMINANT'
	'Preferred:Hypercalciuria, absorptive, susceptibility to'
	'Preferred:Hypercalciuria, absorptive, susceptibility to'
1801968	'Preferred:Dystonia 1, torsion, modifier of'
104893611	'Preferred:Heterotaxy, visceral, 2, autosomal'
	'Preferred:Heterotaxy, visceral, 2, autosomal'
	'Preferred:Double outlet right ventricle'
	'Preferred:Heterotaxy, visceral, 2, autosomal'
121908407	'Preferred:Chondrocalcinosis 2', 'Alternate:Chondrocalcinosis familial articular', 'Alternate:Calcium pyrophosphate arthropathy', 'Alternate:Calcium pyrophosphate dihydrate deposition disease', 'Alternate:Calcium gout', 'Alternate:Calcium gout, familial', 'Alternate:Calcium pyrophosphate arthropathy, familial', 'Alternate:Pseudogout, familial'
	'Preferred:Chondrocalcinosis 2', 'Alternate:Chondrocalcinosis familial articular', 'Alternate:Calcium pyrophosphate arthropathy', 'Alternate:Calcium pyrophosphate dihydrate deposition disease', 'Alternate:Calcium gout', 'Alternate:Calcium gout, familial', 'Alternate:Calcium pyrophosphate arthropathy, familial', 'Alternate:Pseudogout, familial'
121908409	'Preferred:Chondrocalcinosis 2', 'Alternate:Chondrocalcinosis familial articular', 'Alternate:Calcium pyrophosphate arthropathy', 'Alternate:Calcium pyrophosphate dihydrate deposition disease', 'Alternate:Calcium gout', 'Alternate:Calcium gout, familial', 'Alternate:Calcium pyrophosphate arthropathy, familial', 'Alternate:Pseudogout, familial'
119487098	'Preferred:Esophageal squamous cell carcinoma, somatic'
72550870	'Preferred:MASP2 deficiency'
7775	'Preferred:Osteoarthritis susceptibility 1', 'Alternate:OSTEOARTHRITIS OF HIP, FEMALE-SPECIFIC, SUSCEPTIBILITY TO', 'Alternate:OSTEOARTHROSIS', 'Alternate:Osteoarthritis'
288326	'Preferred:Osteoarthritis susceptibility 1', 'Alternate:OSTEOARTHRITIS OF HIP, FEMALE-SPECIFIC, SUSCEPTIBILITY TO', 'Alternate:OSTEOARTHROSIS', 'Alternate:Osteoarthritis'
267607102	'Preferred:FRONTOTEMPORAL DEMENTIA WITH TDP43 INCLUSIONS, TARDBP-RELATED'
387906334	'Preferred:FRONTOTEMPORAL DEMENTIA WITH TDP43 INCLUSIONS, TARDBP-RELATED'
	'Preferred:Cylindromatosis, familial', 'Alternate:ANCELL-SPIEGLER CYLINDROMAS', 'Alternate:CYLINDROMAS, DERMAL ECCRINE'
121908388	'Preferred:Cylindromatosis, familial', 'Alternate:ANCELL-SPIEGLER CYLINDROMAS', 'Alternate:CYLINDROMAS, DERMAL ECCRINE'
121908390	'Preferred:Cylindromatosis, familial', 'Alternate:ANCELL-SPIEGLER CYLINDROMAS', 'Alternate:CYLINDROMAS, DERMAL ECCRINE'
	'Preferred:Cylindromatosis, familial', 'Alternate:ANCELL-SPIEGLER CYLINDROMAS', 'Alternate:CYLINDROMAS, DERMAL ECCRINE'
104893996	'Preferred:Hemophagocytic lymphohistiocytosis, familial, 4'
2303067	'Preferred:Atopy, susceptibility to'
2303067	'Preferred:Dermatitis, atopic, 6, susceptibility to'
35910969	'Preferred:Nephrolithiasis/osteoporosis, hypophosphatemic, 2'
41282065	'Preferred:Nephrolithiasis/osteoporosis, hypophosphatemic, 2'
119486097	'Preferred:Nephrolithiasis/osteoporosis, hypophosphatemic, 2'
	'Preferred:Spinocerebellar ataxia 5', 'Alternate:Spinocerebellar ataxia type 5'
	'Preferred:Spinocerebellar ataxia 5', 'Alternate:Spinocerebellar ataxia type 5'
104894632	'Preferred:Autosomal dominant progressive external ophthalmoplegia with mitochondrial DNA deletions 4', 'Alternate:PROGRESSIVE EXTERNAL OPHTHALMOPLEGIA, AUTOSOMAL DOMINANT, 4'
76308115	'Preferred:Pigmented nodular adrenocortical disease, primary, 2', 'Alternate:CUSHING SYNDROME, ADRENAL, DUE TO PPNAD2', 'Alternate:PIGMENTED MICRONODULAR ADRENOCORTICAL DISEASE, PRIMARY, 2'
	'Preferred:Aids, delayed/rapid progression to'
	'Preferred:Hypoparathyroidism retardation dysmorphism syndrome', 'Alternate:Sanjad-Sakati syndrome', 'Alternate:HRD syndrome', 'Alternate:Hypoparathyroidism with short stature, mental retardation and seizures', 'Alternate:Hypoparathyroidism, congenital, associated with dysmorphism, growth retardation and developmental delay'
121908384	'Preferred:Hypoparathyroidism retardation dysmorphism syndrome', 'Alternate:Sanjad-Sakati syndrome', 'Alternate:HRD syndrome', 'Alternate:Hypoparathyroidism with short stature, mental retardation and seizures', 'Alternate:Hypoparathyroidism, congenital, associated with dysmorphism, growth retardation and developmental delay'
34557412	'Preferred:Immunoglobulin A deficiency 2', 'Alternate:Immunoglobulin A, selective deficiency of, TACI related', 'Alternate:IgA, selective deficiency of, TACI related'
72553883	'Preferred:Immunoglobulin A deficiency 2', 'Alternate:Immunoglobulin A, selective deficiency of, TACI related', 'Alternate:IgA, selective deficiency of, TACI related'
	'Preferred:Immunoglobulin A deficiency 2', 'Alternate:Immunoglobulin A, selective deficiency of, TACI related', 'Alternate:IgA, selective deficiency of, TACI related'
74315397	'Preferred:Bardet-Biedl syndrome 6'
137853154	'Preferred:BARDET-BIEDL SYNDROME 2/6, DIGENIC'
281797259	'Preferred:BARDET-BIEDL SYNDROME 2/6, DIGENIC'
137853156	'Preferred:Bardet-Biedl syndrome 1, modifier of'
	'Preferred:Asthma, aspirin-induced, susceptibility to'
	'Preferred:Asthma and nasal polyps'
121917837	'Preferred:Diarrhea 4, malabsorptive, congenital', 'Alternate:ENTERIC ANENDOCRINOSIS'
121917838	'Preferred:Diarrhea 4, malabsorptive, congenital', 'Alternate:ENTERIC ANENDOCRINOSIS'
846664	'Preferred:Beta-glycopyranoside tasting'
846664	'Preferred:Alcohol dependence, susceptibility to'
104893848	'Preferred:RETINAL DYSTROPHY, EARLY-ONSET SEVERE, LRAT-RELATED'
	'Preferred:RETINAL DYSTROPHY, EARLY-ONSET SEVERE, LRAT-RELATED'
	'Preferred:Leber congenital amaurosis 14'
	'Preferred:RETINITIS PIGMENTOSA, JUVENILE, LRAT-RELATED'
200837270	'Preferred:Birbeck granule deficiency', 'Alternate:BIRBECK GRANULES, ABSENCE OF'
121908423	'Preferred:Tumoral calcinosis, hyperphosphatemic'
200785483	'Preferred:Hypobetalipoproteinemia, familial, 2', 'Alternate:HYPOLIPIDEMIA, FAMILIAL, COMBINED'
121908418	'Preferred:Deficiency of isobutyryl-CoA dehydrogenase', 'Alternate:ACYL-CoA DEHYDROGENASE FAMILY, MEMBER 8, DEFICIENCY OF', 'Alternate:Isobutyryl-CoA dehydrogenase deficiency', 'Alternate:IBD deficiency', 'Alternate:Acyl-CoaA dehydrogenase family, member 8, deficiency of'
121908420	'Preferred:Deficiency of isobutyryl-CoA dehydrogenase', 'Alternate:ACYL-CoA DEHYDROGENASE FAMILY, MEMBER 8, DEFICIENCY OF', 'Alternate:Isobutyryl-CoA dehydrogenase deficiency', 'Alternate:IBD deficiency', 'Alternate:Acyl-CoaA dehydrogenase family, member 8, deficiency of'
121908421	'Preferred:Deficiency of isobutyryl-CoA dehydrogenase', 'Alternate:ACYL-CoA DEHYDROGENASE FAMILY, MEMBER 8, DEFICIENCY OF', 'Alternate:Isobutyryl-CoA dehydrogenase deficiency', 'Alternate:IBD deficiency', 'Alternate:Acyl-CoaA dehydrogenase family, member 8, deficiency of'
121908422	'Preferred:Deficiency of isobutyryl-CoA dehydrogenase', 'Alternate:ACYL-CoA DEHYDROGENASE FAMILY, MEMBER 8, DEFICIENCY OF', 'Alternate:Isobutyryl-CoA dehydrogenase deficiency', 'Alternate:IBD deficiency', 'Alternate:Acyl-CoaA dehydrogenase family, member 8, deficiency of'
	'Preferred:Spermatogenesis arrest', 'Alternate:AZOOSPERMIA WITH MATURATION ARREST', 'Alternate:Arrest of spermatogenesis', 'Alternate:SPERMATOGENIC FAILURE 4', 'Alternate:PREGNANCY LOSS, SUSCEPTIBILITY TO, 4'
	'Preferred:Spermatogenesis arrest', 'Alternate:AZOOSPERMIA WITH MATURATION ARREST', 'Alternate:Arrest of spermatogenesis', 'Alternate:SPERMATOGENIC FAILURE 4', 'Alternate:PREGNANCY LOSS, SUSCEPTIBILITY TO, 4'
121918307	'Preferred:Mitochondrial DNA depletion syndrome, encephalomyopathic form, with renal tubulopathy', 'Alternate:MITOCHONDRIAL DNA DEPLETION SYNDROME 8A (ENCEPHALOMYOPATHIC TYPE WITH RENAL TUBULOPATHY)', 'Alternate:MITOCHONDRIAL DNA DEPLETION SYNDROME, ENCEPHALOMYOPATHIC, WITH RENAL TUBULOPATHY, AUTOSOMAL RECESSIVE'
	'Preferred:Mitochondrial DNA depletion syndrome, encephalomyopathic form, with renal tubulopathy', 'Alternate:MITOCHONDRIAL DNA DEPLETION SYNDROME 8A (ENCEPHALOMYOPATHIC TYPE WITH RENAL TUBULOPATHY)', 'Alternate:MITOCHONDRIAL DNA DEPLETION SYNDROME, ENCEPHALOMYOPATHIC, WITH RENAL TUBULOPATHY, AUTOSOMAL RECESSIVE'
121918309	'Preferred:Mitochondrial DNA depletion syndrome, encephalomyopathic form, with renal tubulopathy', 'Alternate:MITOCHONDRIAL DNA DEPLETION SYNDROME 8A (ENCEPHALOMYOPATHIC TYPE WITH RENAL TUBULOPATHY)', 'Alternate:MITOCHONDRIAL DNA DEPLETION SYNDROME, ENCEPHALOMYOPATHIC, WITH RENAL TUBULOPATHY, AUTOSOMAL RECESSIVE'
121918310	'Preferred:Autosomal dominant progressive external ophthalmoplegia with mitochondrial DNA deletions 5', 'Alternate:PROGRESSIVE EXTERNAL OPHTHALMOPLEGIA, AUTOSOMAL DOMINANT, 5'
267607025	'Preferred:Mitochondrial DNA depletion syndrome 8B (MNGIE type)'
203462	'Preferred:Cardiac conduction defect, susceptibility to'
	'Preferred:ASTHMA-RELATED TRAITS, SUSCEPTIBILITY TO, 1', 'Alternate:ASTHMA SUSCEPTIBILITY 1'
	'Preferred:ASTHMA-RELATED TRAITS, SUSCEPTIBILITY TO, 1', 'Alternate:ASTHMA SUSCEPTIBILITY 1'
119489104	'Preferred:Microtia, hearing impairment, and cleft palate'
	'Preferred:Congenital human immunodeficiency virus', 'Alternate:HUMAN IMMUNODEFICIENCY VIRUS TYPE 1, SUSCEPTIBILITY TO', 'Alternate:HIV-1, SUSCEPTIBILITY TO', 'Alternate:HUMAN IMMUNODEFICIENCY VIRUS TYPE 1, RESISTANCE TO'
	'Preferred:Dengue fever, protection against'
104893662	'Preferred:Hemochromatosis type 4', 'Alternate:Hemochromatosis, autosomal dominant', 'Alternate:Hemochromatosis due to defect in ferroportin'
[truncated: 160,574 more rows]
